# Supplementary material for: MulNet: a scalable framework for reconstructing intra- and intercellular signaling networks from bulk and single-cell RNA-seq data
Source: Brief Bioinform. 2025 Mar 17;26(2):bbaf081. doi: 10.1093/bib/bbaf081 (PMC11912874; doi:10.1093/bib/bbaf081)
Supplement: Supplementary_Tables_bbaf081 [file supplementary_tables_bbaf081.xlsx]

## Sheet: Table S1
Table S2. COAD stage-specific modules
Stage I COAD modules				Stage II COAD modules				Stage III COAD modules				Stage IV COAD modules
Module id	Gene	Correlation		Module id	Gene	Correlation		Module id	Gene	Correlation		Module id	Gene	Correlation
Module_1	AASDH	Positive		Module_1	AASDH	Positive		Module_1	AASDH	Positive		Module_1	AASDHPPT	Positive
Module_1	AASDHPPT	Positive		Module_1	AASDHPPT	Positive		Module_1	AASDHPPT	Positive		Module_1	ABCE1	Positive
Module_1	ABCB10	Positive		Module_1	ABCE1	Positive		Module_1	ABCE1	Positive		Module_1	ACAP2	Positive
Module_1	ABCE1	Positive		Module_1	ACADSB	Positive		Module_1	ABHD13	Positive		Module_1	ACBD3	Positive
Module_1	ACAP2	Positive		Module_1	ACAP2	Positive		Module_1	ABHD17B	Positive		Module_1	ACSL3	Positive
Module_1	ACSL3	Positive		Module_1	ACBD3	Positive		Module_1	ABI1	Positive		Module_1	ACSL4	Positive
Module_1	ACTR2	Positive		Module_1	ACSL3	Positive		Module_1	ACADM	Positive		Module_1	ACTR2	Positive
Module_1	ADD3	Positive		Module_1	ACTR2	Positive		Module_1	ACAP2	Positive		Module_1	ADAM10	Positive
Module_1	AEBP2	Positive		Module_1	ADO	Positive		Module_1	ACOT9	Positive		Module_1	AEBP2	Positive
Module_1	AFF4	Positive		Module_1	AEBP2	Positive		Module_1	ACSL4	Positive		Module_1	AFF1	Positive
Module_1	AFTPH	Positive		Module_1	AFF4	Positive		Module_1	ACTR10	Positive		Module_1	AFF4	Positive
Module_1	AGFG1	Positive		Module_1	AFTPH	Positive		Module_1	ACTR2	Positive		Module_1	AFTPH	Positive
Module_1	AGGF1	Positive		Module_1	AGGF1	Positive		Module_1	ACTR3	Positive		Module_1	AGGF1	Positive
Module_1	AGL	Positive		Module_1	AGL	Positive		Module_1	ACTR6	Positive		Module_1	AGL	Positive
Module_1	AGPS	Positive		Module_1	AGPS	Positive		Module_1	ADPGK	Positive		Module_1	AGPS	Positive
Module_1	AGTPBP1	Positive		Module_1	AGTPBP1	Positive		Module_1	AGPAT5	Positive		Module_1	AHCTF1	Positive
Module_1	AHCTF1	Positive		Module_1	AIDA	Positive		Module_1	AGPS	Positive		Module_1	AKAP10	Positive
Module_1	AIDA	Positive		Module_1	AKAP10	Positive		Module_1	AIMP1	Positive		Module_1	AKAP11	Positive
Module_1	ALKBH8	Positive		Module_1	AKIRIN1	Positive		Module_1	AK3	Positive		Module_1	AKAP9	Positive
Module_1	AMMECR1	Positive		Module_1	ALKBH8	Positive		Module_1	ALDH9A1	Positive		Module_1	ALKBH8	Positive
Module_1	ANGEL2	Positive		Module_1	ANKRD13C	Positive		Module_1	ALG2	Positive		Module_1	AMMECR1	Positive
Module_1	ANKRD12	Positive		Module_1	ANKRD40	Positive		Module_1	ALG6	Positive		Module_1	ANAPC1	Positive
Module_1	ANKRD13C	Positive		Module_1	AP1AR	Positive		Module_1	AMD1	Positive		Module_1	ANAPC4	Positive
Module_1	ANKRD28	Positive		Module_1	AP1G1	Positive		Module_1	AMN1	Positive		Module_1	ANK3	Positive
Module_1	ANO6	Positive		Module_1	AP1S2	Positive		Module_1	ANAPC10	Positive		Module_1	ANKIB1	Positive
Module_1	AP1AR	Positive		Module_1	AP3B1	Positive		Module_1	ANAPC4	Positive		Module_1	ANKRD12	Positive
Module_1	AP1S2	Positive		Module_1	AP3M1	Positive		Module_1	ANKEF1	Positive		Module_1	ANKRD13A	Positive
Module_1	AP3M1	Positive		Module_1	AP4S1	Positive		Module_1	ANKMY2	Positive		Module_1	ANKRD13C	Positive
Module_1	API5	Positive		Module_1	AP5M1	Positive		Module_1	ANXA7	Positive		Module_1	ANKRD26	Positive
Module_1	APPL1	Positive		Module_1	APAF1	Positive		Module_1	AP1S2	Positive		Module_1	ANKRD28	Positive
Module_1	AQR	Positive		Module_1	API5	Positive		Module_1	AP3S1	Positive		Module_1	ANKRD40	Positive
Module_1	ARHGAP12	Positive		Module_1	APPBP2	Positive		Module_1	AP4S1	Positive		Module_1	ANP32E	Positive
Module_1	ARHGAP18	Positive		Module_1	APPL1	Positive		Module_1	AP5M1	Positive		Module_1	AP1G1	Positive
Module_1	ARHGAP5	Positive		Module_1	APPL2	Positive		Module_1	API5	Positive		Module_1	AP4E1	Positive
Module_1	ARID2	Positive		Module_1	AQR	Positive		Module_1	ARF4	Positive		Module_1	APAF1	Positive
Module_1	ARID4A	Positive		Module_1	ARCN1	Positive		Module_1	ARFIP1	Positive		Module_1	APC	Positive
Module_1	ARID4B	Positive		Module_1	ARHGAP12	Positive		Module_1	ARHGAP18	Positive		Module_1	APOOL	Positive
Module_1	ARIH1	Positive		Module_1	ARHGAP5	Positive		Module_1	ARL1	Positive		Module_1	APPBP2	Positive
Module_1	ARL15	Positive		Module_1	ARIH1	Positive		Module_1	ARL14EP	Positive		Module_1	APPL1	Positive
Module_1	ARL5A	Positive		Module_1	ARL13B	Positive		Module_1	ARL2BP	Positive		Module_1	AQR	Positive
Module_1	ARL6	Positive		Module_1	ARL15	Positive		Module_1	ARL5A	Positive		Module_1	ARAP2	Positive
Module_1	ARMC8	Positive		Module_1	ARMC8	Positive		Module_1	ARL6	Positive		Module_1	ARCN1	Positive
Module_1	ASB7	Positive		Module_1	ARPP19	Positive		Module_1	ARL6IP1	Positive		Module_1	ARFGEF1	Positive
Module_1	ASCC3	Positive		Module_1	ARSK	Positive		Module_1	ARL6IP5	Positive		Module_1	ARHGAP12	Positive
Module_1	ASH2L	Positive		Module_1	ASB7	Positive		Module_1	ARL6IP6	Positive		Module_1	ARHGAP21	Positive
Module_1	ASNSD1	Positive		Module_1	ASB8	Positive		Module_1	ARL8B	Positive		Module_1	ARHGAP5	Positive
Module_1	ASPM	Positive		Module_1	ASCC3	Positive		Module_1	ARMC1	Positive		Module_1	ARHGEF12	Positive
Module_1	ASXL2	Positive		Module_1	ASH2L	Positive		Module_1	ARPC3	Positive		Module_1	ARID2	Positive
Module_1	ATAD1	Positive		Module_1	ATAD1	Positive		Module_1	ARPC5	Positive		Module_1	ARID4A	Positive
Module_1	ATAD2B	Positive		Module_1	ATE1	Positive		Module_1	ARSK	Positive		Module_1	ARID4B	Positive
Module_1	ATAD5	Positive		Module_1	ATF2	Positive		Module_1	ASF1A	Positive		Module_1	ARL5B	Positive
Module_1	ATE1	Positive		Module_1	ATF6	Positive		Module_1	ASNSD1	Positive		Module_1	ARMC8	Positive
Module_1	ATF1	Positive		Module_1	ATG14	Positive		Module_1	ATF1	Positive		Module_1	ARPP19	Positive
Module_1	ATF2	Positive		Module_1	ATG4C	Positive		Module_1	ATG12	Positive		Module_1	ASB7	Positive
Module_1	ATG12	Positive		Module_1	ATMIN	Positive		Module_1	ATG4A	Positive		Module_1	ASCC3	Positive
Module_1	ATG14	Positive		Module_1	ATP11B	Positive		Module_1	ATG4C	Positive		Module_1	ASH2L	Positive
Module_1	ATL2	Positive		Module_1	ATP13A3	Positive		Module_1	ATG5	Positive		Module_1	ASXL2	Positive
Module_1	ATM	Positive		Module_1	ATP2C1	Positive		Module_1	ATL2	Positive		Module_1	ATAD2B	Positive
Module_1	ATMIN	Positive		Module_1	ATP6V1A	Positive		Module_1	ATP6AP2	Positive		Module_1	ATE1	Positive
Module_1	ATP11B	Positive		Module_1	ATP6V1C1	Positive		Module_1	ATP6V0A2	Positive		Module_1	ATF2	Positive
Module_1	ATP11C	Positive		Module_1	ATXN3	Positive		Module_1	ATP6V1A	Positive		Module_1	ATG2B	Positive
Module_1	ATP13A3	Positive		Module_1	ATXN7L3B	Positive		Module_1	ATP6V1D	Positive		Module_1	ATMIN	Positive
Module_1	ATP2C1	Positive		Module_1	AZI2	Positive		Module_1	ATP6V1G1	Positive		Module_1	ATP11B	Positive
Module_1	ATP6V1A	Positive		Module_1	B3GNT2	Positive		Module_1	AZI2	Positive		Module_1	ATP11C	Positive
Module_1	ATP7A	Positive		Module_1	B3GNT5	Positive		Module_1	AZIN1	Positive		Module_1	ATP13A3	Positive
Module_1	ATRX	Positive		Module_1	B4GALT4	Positive		Module_1	B3GNT2	Positive		Module_1	ATP2B1	Positive
Module_1	ATXN3	Positive		Module_1	B4GALT6	Positive		Module_1	B4GALT4	Positive		Module_1	ATP2C1	Positive
Module_1	AZI2	Positive		Module_1	BACH1	Positive		Module_1	BAG4	Positive		Module_1	ATP7A	Positive
Module_1	B3GNT2	Positive		Module_1	BAG5	Positive		Module_1	BBIP1	Positive		Module_1	ATRX	Positive
Module_1	BACH1	Positive		Module_1	BAZ1A	Positive		Module_1	BBS10	Positive		Module_1	AZI2	Positive
Module_1	BARD1	Positive		Module_1	BBS7	Positive		Module_1	BCAP29	Positive		Module_1	B4GALT4	Positive
Module_1	BAZ1A	Positive		Module_1	BCL2L13	Positive		Module_1	BCAS2	Positive		Module_1	BAZ1A	Positive
Module_1	BBS9	Positive		Module_1	BCLAF1	Positive		Module_1	BCDIN3D	Positive		Module_1	BAZ2B	Positive
Module_1	BBX	Positive		Module_1	BIRC2	Positive		Module_1	BCKDHB	Positive		Module_1	BBS7	Positive
Module_1	BCLAF1	Positive		Module_1	BLOC1S6	Positive		Module_1	BCL2L13	Positive		Module_1	BBX	Positive
Module_1	BDP1	Positive		Module_1	BMI1	Positive		Module_1	BET1	Positive		Module_1	BCDIN3D	Positive
Module_1	BIRC2	Positive		Module_1	BNIP2	Positive		Module_1	BIRC2	Positive		Module_1	BCLAF1	Positive
Module_1	BLOC1S6	Positive		Module_1	BPGM	Positive		Module_1	BLOC1S2	Positive		Module_1	BDP1	Positive
Module_1	BMI1	Positive		Module_1	BRMS1L	Positive		Module_1	BLOC1S5	Positive		Module_1	BIRC2	Positive
Module_1	BMPR1A	Positive		Module_1	BROX	Positive		Module_1	BLZF1	Positive		Module_1	BLOC1S6	Positive
Module_1	BMPR2	Positive		Module_1	BRWD1	Positive		Module_1	BMI1	Positive		Module_1	BLZF1	Positive
Module_1	BNIP2	Positive		Module_1	BTBD1	Positive		Module_1	BPGM	Positive		Module_1	BMP2K	Positive
Module_1	BRAF	Positive		Module_1	BZW1	Positive		Module_1	BRMS1L	Positive		Module_1	BMPR1A	Positive
Module_1	BRIP1	Positive		Module_1	C14ORF28	Positive		Module_1	BROX	Positive		Module_1	BMPR2	Positive
Module_1	BRWD1	Positive		Module_1	C16ORF72	Positive		Module_1	BTBD10	Positive		Module_1	BRAF	Positive
Module_1	BTBD1	Positive		Module_1	C1GALT1	Positive		Module_1	BTC	Positive		Module_1	BRD7	Positive
Module_1	BZW1	Positive		Module_1	C21ORF91	Positive		Module_1	BTF3L4	Positive		Module_1	BRWD1	Positive
Module_1	C16ORF72	Positive		Module_1	C2ORF42	Positive		Module_1	BTG3	Positive		Module_1	BRWD3	Positive
Module_1	C16ORF87	Positive		Module_1	C2ORF69	Positive		Module_1	BZW1	Positive		Module_1	BZW1	Positive
Module_1	C21ORF91	Positive		Module_1	C5ORF22	Positive		Module_1	C10ORF88	Positive		Module_1	C12ORF4	Positive
Module_1	C2CD5	Positive		Module_1	C5ORF24	Positive		Module_1	C11ORF54	Positive		Module_1	C1GALT1	Positive
Module_1	C2ORF15	Positive		Module_1	C6ORF62	Positive		Module_1	C11ORF58	Positive		Module_1	C2CD5	Positive
Module_1	C2ORF42	Positive		Module_1	CAB39	Positive		Module_1	C12ORF4	Positive		Module_1	C2ORF69	Positive
Module_1	C2ORF69	Positive		Module_1	CACUL1	Positive		Module_1	C14ORF28	Positive		Module_1	C5ORF22	Positive
Module_1	C5ORF22	Positive		Module_1	CALCOCO2	Positive		Module_1	C15ORF40	Positive		Module_1	C5ORF24	Positive
Module_1	C5ORF24	Positive		Module_1	CALU	Positive		Module_1	C18ORF21	Positive		Module_1	CAB39	Positive
Module_1	C6ORF62	Positive		Module_1	CAND1	Positive		Module_1	C1D	Positive		Module_1	CAMK2D	Positive
Module_1	CAB39	Positive		Module_1	CANX	Positive		Module_1	C1ORF131	Positive		Module_1	CAMSAP2	Positive
Module_1	CACUL1	Positive		Module_1	CAPN7	Positive		Module_1	C1ORF52	Positive		Module_1	CAND1	Positive
Module_1	CAMSAP2	Positive		Module_1	CASD1	Positive		Module_1	C21ORF91	Positive		Module_1	CASD1	Positive
Module_1	CAND1	Positive		Module_1	CASP8	Positive		Module_1	C2ORF49	Positive		Module_1	CASP8	Positive
Module_1	CANX	Positive		Module_1	CAST	Positive		Module_1	C3ORF33	Positive		Module_1	CASP8AP2	Positive
Module_1	CAPN7	Positive		Module_1	CBFB	Positive		Module_1	C3ORF38	Positive		Module_1	CCAR1	Positive
Module_1	CASD1	Positive		Module_1	CCDC112	Positive		Module_1	C4ORF33	Positive		Module_1	CCDC15	Positive
Module_1	CASP8	Positive		Module_1	CCDC186	Positive		Module_1	C5ORF15	Positive		Module_1	CCDC186	Positive
Module_1	CASP8AP2	Positive		Module_1	CCDC47	Positive		Module_1	C5ORF22	Positive		Module_1	CCDC82	Positive
Module_1	CBWD2	Positive		Module_1	CCDC6	Positive		Module_1	C5ORF24	Positive		Module_1	CCNT1	Positive
Module_1	CCAR1	Positive		Module_1	CCDC82	Positive		Module_1	C9ORF72	Positive		Module_1	CCNT2	Positive
Module_1	CCDC112	Positive		Module_1	CCDC91	Positive		Module_1	C9ORF85	Positive		Module_1	CCNYL1	Positive
Module_1	CCDC15	Positive		Module_1	CCNK	Positive		Module_1	CA13	Positive		Module_1	CCSAP	Positive
Module_1	CCDC186	Positive		Module_1	CCNT1	Positive		Module_1	CAAP1	Positive		Module_1	CD2AP	Positive
Module_1	CCDC43	Positive		Module_1	CCNY	Positive		Module_1	CALM2	Positive		Module_1	CD302	Positive
Module_1	CCDC50	Positive		Module_1	CCNYL1	Positive		Module_1	CAMLG	Positive		Module_1	CDC27	Positive
Module_1	CCDC6	Positive		Module_1	CCSAP	Positive		Module_1	CANX	Positive		Module_1	CDC40	Positive
Module_1	CCDC82	Positive		Module_1	CD2AP	Positive		Module_1	CAPZA1	Positive		Module_1	CDC5L	Positive
Module_1	CCNT1	Positive		Module_1	CDC14A	Positive		Module_1	CAPZA2	Positive		Module_1	CDC73	Positive
Module_1	CCNT2	Positive		Module_1	CDC27	Positive		Module_1	CASP3	Positive		Module_1	CDHR3	Positive
Module_1	CCNYL1	Positive		Module_1	CDC37L1	Positive		Module_1	CBFB	Positive		Module_1	CDK12	Positive
Module_1	CCP110	Positive		Module_1	CDC40	Positive		Module_1	CBR4	Positive		Module_1	CDK13	Positive
Module_1	CD2AP	Positive		Module_1	CDC42SE1	Positive		Module_1	CBX3	Positive		Module_1	CDK17	Positive
Module_1	CD302	Positive		Module_1	CDC5L	Positive		Module_1	CCDC125	Positive		Module_1	CDV3	Positive
Module_1	CDC14A	Positive		Module_1	CDC73	Positive		Module_1	CCDC126	Positive		Module_1	CEBPZ	Positive
Module_1	CDC14B	Positive		Module_1	CDK17	Positive		Module_1	CCDC90B	Positive		Module_1	CENPC	Positive
Module_1	CDC27	Positive		Module_1	CDV3	Positive		Module_1	CCL15	Positive		Module_1	CEP112	Positive
Module_1	CDC37L1	Positive		Module_1	CEBPZ	Positive		Module_1	CCNC	Positive		Module_1	CEP120	Positive
Module_1	CDC40	Positive		Module_1	CENPC	Positive		Module_1	CCNG1	Positive		Module_1	CEP135	Positive
Module_1	CDC5L	Positive		Module_1	CEP120	Positive		Module_1	CCNI	Positive		Module_1	CEP350	Positive
Module_1	CDK17	Positive		Module_1	CEP135	Positive		Module_1	CCSER1	Positive		Module_1	CEP57	Positive
Module_1	CDK19	Positive		Module_1	CEP97	Positive		Module_1	CCZ1B	Positive		Module_1	CEP63	Positive
Module_1	CDKAL1	Positive		Module_1	CERS2	Positive		Module_1	CD164	Positive		Module_1	CEP97	Positive
Module_1	CDKN1B	Positive		Module_1	CERS6	Positive		Module_1	CD46	Positive		Module_1	CERS6	Positive
Module_1	CDKN2AIP	Positive		Module_1	CFAP69	Positive		Module_1	CD47	Positive		Module_1	CFAP97	Positive
Module_1	CDV3	Positive		Module_1	CFAP97	Positive		Module_1	CD58	Positive		Module_1	CGGBP1	Positive
Module_1	CEBPZ	Positive		Module_1	CGGBP1	Positive		Module_1	CDC27	Positive		Module_1	CHD1	Positive
Module_1	CENPC	Positive		Module_1	CHD1	Positive		Module_1	CDC42	Positive		Module_1	CHD9	Positive
Module_1	CENPE	Positive		Module_1	CHD1L	Positive		Module_1	CDC42SE2	Positive		Module_1	CHIC1	Positive
Module_1	CENPF	Positive		Module_1	CHIC1	Positive		Module_1	CEBPZOS	Positive		Module_1	CHM	Positive
Module_1	CENPI	Positive		Module_1	CHURC1	Positive		Module_1	CENPL	Positive		Module_1	CHML	Positive
Module_1	CEP120	Positive		Module_1	CIPC	Positive		Module_1	CENPQ	Positive		Module_1	CIPC	Positive
Module_1	CEP128	Positive		Module_1	CLCC1	Positive		Module_1	CEP44	Positive		Module_1	CLASP2	Positive
Module_1	CEP162	Positive		Module_1	CLCN3	Positive		Module_1	CEP57	Positive		Module_1	CLCC1	Positive
Module_1	CEP295	Positive		Module_1	CLOCK	Positive		Module_1	CEP70	Positive		Module_1	CLOCK	Positive
Module_1	CEP350	Positive		Module_1	CLPX	Positive		Module_1	CEPT1	Positive		Module_1	CLTC	Positive
Module_1	CEP44	Positive		Module_1	CLTC	Positive		Module_1	CETN3	Positive		Module_1	CNOT2	Positive
Module_1	CEP57	Positive		Module_1	CMTM6	Positive		Module_1	CFAP36	Positive		Module_1	CNOT4	Positive
Module_1	CEP63	Positive		Module_1	CNOT2	Positive		Module_1	CFAP97	Positive		Module_1	CNOT6	Positive
Module_1	CEP78	Positive		Module_1	CNOT6	Positive		Module_1	CGGBP1	Positive		Module_1	CNOT6L	Positive
Module_1	CEP97	Positive		Module_1	CNOT6L	Positive		Module_1	CGRRF1	Positive		Module_1	CNST	Positive
Module_1	CERS6	Positive		Module_1	COPB2	Positive		Module_1	CHIC2	Positive		Module_1	COBLL1	Positive
Module_1	CFAP97	Positive		Module_1	CPD	Positive		Module_1	CHM	Positive		Module_1	CPD	Positive
Module_1	CGGBP1	Positive		Module_1	CPEB2	Positive		Module_1	CHMP2B	Positive		Module_1	CPEB2	Positive
Module_1	CHD1	Positive		Module_1	CPSF2	Positive		Module_1	CHMP5	Positive		Module_1	CPEB3	Positive
Module_1	CHD9	Positive		Module_1	CREB1	Positive		Module_1	CHUK	Positive		Module_1	CREB1	Positive
Module_1	CHM	Positive		Module_1	CRNKL1	Positive		Module_1	CKAP2	Positive		Module_1	CSDE1	Positive
Module_1	CHML	Positive		Module_1	CRY1	Positive		Module_1	CLDND1	Positive		Module_1	CSNK1G3	Positive
Module_1	CHORDC1	Positive		Module_1	CSDE1	Positive		Module_1	CLN5	Positive		Module_1	CSTF2T	Positive
Module_1	CHUK	Positive		Module_1	CSNK1G3	Positive		Module_1	CMPK1	Positive		Module_1	CTCF	Positive
Module_1	CIPC	Positive		Module_1	CSNK2A1	Positive		Module_1	CMTM6	Positive		Module_1	CTDSPL2	Positive
Module_1	CLASP2	Positive		Module_1	CTDSPL2	Positive		Module_1	CMTR2	Positive		Module_1	CTNND1	Positive
Module_1	CLIC4	Positive		Module_1	CTR9	Positive		Module_1	CNEP1R1	Positive		Module_1	CTR9	Positive
Module_1	CLOCK	Positive		Module_1	CTSS	Positive		Module_1	CNOT11	Positive		Module_1	CUL4B	Positive
Module_1	CLTC	Positive		Module_1	CUL5	Positive		Module_1	CNOT7	Positive		Module_1	CUL5	Positive
Module_1	CMTR2	Positive		Module_1	CWC22	Positive		Module_1	CNOT8	Positive		Module_1	CWC22	Positive
Module_1	CNOT2	Positive		Module_1	DBT	Positive		Module_1	COG2	Positive		Module_1	CWF19L2	Positive
Module_1	CNOT4	Positive		Module_1	DCAF12	Positive		Module_1	COG6	Positive		Module_1	CYP4V2	Positive
Module_1	CNOT6	Positive		Module_1	DCAF17	Positive		Module_1	COMMD2	Positive		Module_1	DBT	Positive
Module_1	CNOT6L	Positive		Module_1	DCAF6	Positive		Module_1	COMMD3	Positive		Module_1	DCAF17	Positive
Module_1	CNST	Positive		Module_1	DCLRE1C	Positive		Module_1	COMMD8	Positive		Module_1	DCLRE1C	Positive
Module_1	COA7	Positive		Module_1	DCP1A	Positive		Module_1	COPB1	Positive		Module_1	DCP1A	Positive
Module_1	CPD	Positive		Module_1	DCP2	Positive		Module_1	COPS2	Positive		Module_1	DCP2	Positive
Module_1	CPEB2	Positive		Module_1	DCUN1D1	Positive		Module_1	COPS8	Positive		Module_1	DCUN1D1	Positive
Module_1	CPSF6	Positive		Module_1	DDAH1	Positive		Module_1	COQ10B	Positive		Module_1	DDHD2	Positive
Module_1	CREB1	Positive		Module_1	DDHD2	Positive		Module_1	COX11	Positive		Module_1	DDI2	Positive
Module_1	CREBL2	Positive		Module_1	DDX5	Positive		Module_1	CRBN	Positive		Module_1	DDX18	Positive
Module_1	CREBRF	Positive		Module_1	DDX6	Positive		Module_1	CREG1	Positive		Module_1	DDX3X	Positive
Module_1	CSDE1	Positive		Module_1	DEK	Positive		Module_1	CRIPT	Positive		Module_1	DDX46	Positive
Module_1	CTR9	Positive		Module_1	DENND1B	Positive		Module_1	CRLF3	Positive		Module_1	DDX5	Positive
Module_1	CTTNBP2NL	Positive		Module_1	DENND4A	Positive		Module_1	CRYZ	Positive		Module_1	DDX6	Positive
Module_1	CUL3	Positive		Module_1	DENND6A	Positive		Module_1	CRYZL1	Positive		Module_1	DEK	Positive
Module_1	CUL4B	Positive		Module_1	DHX29	Positive		Module_1	CSNK1G3	Positive		Module_1	DENND1B	Positive
Module_1	CUL5	Positive		Module_1	DHX36	Positive		Module_1	CSTF3	Positive		Module_1	DENND4A	Positive
Module_1	CWC22	Positive		Module_1	DLD	Positive		Module_1	CTBS	Positive		Module_1	DENND4C	Positive
Module_1	CWF19L2	Positive		Module_1	DLG1	Positive		Module_1	CTSC	Positive		Module_1	DENND6A	Positive
Module_1	CXORF38	Positive		Module_1	DNAJB14	Positive		Module_1	CUL2	Positive		Module_1	DENR	Positive
Module_1	CYP2U1	Positive		Module_1	DNAJC10	Positive		Module_1	CUL4B	Positive		Module_1	DGKE	Positive
Module_1	DAAM1	Positive		Module_1	DNAJC16	Positive		Module_1	CUL5	Positive		Module_1	DHTKD1	Positive
Module_1	DBT	Positive		Module_1	DNAJC3	Positive		Module_1	CXADR	Positive		Module_1	DHX29	Positive
Module_1	DCAF17	Positive		Module_1	DNAL1	Positive		Module_1	CXORF38	Positive		Module_1	DHX36	Positive
Module_1	DCAF6	Positive		Module_1	DNTTIP2	Positive		Module_1	CYB5R4	Positive		Module_1	DIAPH2	Positive
Module_1	DCLRE1C	Positive		Module_1	DPP8	Positive		Module_1	CYCS	Positive		Module_1	DICER1	Positive
Module_1	DCP2	Positive		Module_1	DPY19L1	Positive		Module_1	CYP20A1	Positive		Module_1	DIS3L	Positive
Module_1	DCUN1D1	Positive		Module_1	DSG2	Positive		Module_1	DCK	Positive		Module_1	DLG1	Positive
Module_1	DDHD1	Positive		Module_1	DTWD1	Positive		Module_1	DCTN4	Positive		Module_1	DMXL1	Positive
Module_1	DDHD2	Positive		Module_1	DTX3L	Positive		Module_1	DCTN6	Positive		Module_1	DNAJB14	Positive
Module_1	DDX18	Positive		Module_1	EAF1	Positive		Module_1	DCUN1D1	Positive		Module_1	DNAJC10	Positive
Module_1	DDX21	Positive		Module_1	EDEM3	Positive		Module_1	DCUN1D4	Positive		Module_1	DNAJC13	Positive
Module_1	DDX3X	Positive		Module_1	EFR3A	Positive		Module_1	DDX50	Positive		Module_1	DNAJC16	Positive
Module_1	DDX46	Positive		Module_1	EHHADH	Positive		Module_1	DDX52	Positive		Module_1	DNAJC24	Positive
Module_1	DDX6	Positive		Module_1	EIF2AK2	Positive		Module_1	DDX59	Positive		Module_1	DOCK7	Positive
Module_1	DEK	Positive		Module_1	EIF2AK3	Positive		Module_1	DERL1	Positive		Module_1	DPP8	Positive
Module_1	DENND1B	Positive		Module_1	EIF4B	Positive		Module_1	DHX40	Positive		Module_1	DSG2	Positive
Module_1	DENND4A	Positive		Module_1	EIF4G2	Positive		Module_1	DLD	Positive		Module_1	DSP	Positive
Module_1	DENND4C	Positive		Module_1	ELMOD2	Positive		Module_1	DNAJA1	Positive		Module_1	DSTYK	Positive
Module_1	DENND6A	Positive		Module_1	EOGT	Positive		Module_1	DNAJB14	Positive		Module_1	DTWD2	Positive
Module_1	DHTKD1	Positive		Module_1	EPS15	Positive		Module_1	DNAJB9	Positive		Module_1	DTX3L	Positive
Module_1	DHX15	Positive		Module_1	EPS8	Positive		Module_1	DNAJC12	Positive		Module_1	DUSP19	Positive
Module_1	DHX29	Positive		Module_1	ERCC4	Positive		Module_1	DNTTIP2	Positive		Module_1	DYM	Positive
Module_1	DHX36	Positive		Module_1	ERGIC2	Positive		Module_1	DPH3	Positive		Module_1	DYNC1LI2	Positive
Module_1	DHX57	Positive		Module_1	ERMAP	Positive		Module_1	DPY19L4	Positive		Module_1	DYRK2	Positive
Module_1	DHX9	Positive		Module_1	ESCO1	Positive		Module_1	DR1	Positive		Module_1	EAF1	Positive
Module_1	DICER1	Positive		Module_1	ETAA1	Positive		Module_1	DRAM2	Positive		Module_1	EDEM3	Positive
Module_1	DLG1	Positive		Module_1	EVI5	Positive		Module_1	DSTN	Positive		Module_1	EDRF1	Positive
Module_1	DNAJB14	Positive		Module_1	EXOC1	Positive		Module_1	DTD2	Positive		Module_1	EEA1	Positive
Module_1	DNAJB4	Positive		Module_1	EXOC5	Positive		Module_1	DTWD2	Positive		Module_1	EGFR	Positive
Module_1	DNAJC10	Positive		Module_1	EXOC8	Positive		Module_1	DUSP11	Positive		Module_1	EHF	Positive
Module_1	DNAJC13	Positive		Module_1	EXPH5	Positive		Module_1	DYNC1LI1	Positive		Module_1	EHHADH	Positive
Module_1	DNAJC16	Positive		Module_1	FAF2	Positive		Module_1	DYNC2LI1	Positive		Module_1	EIF2AK2	Positive
Module_1	DOCK7	Positive		Module_1	FAM102B	Positive		Module_1	DYNLT3	Positive		Module_1	EIF2AK3	Positive
Module_1	DPP8	Positive		Module_1	FAM111A	Positive		Module_1	EAF1	Positive		Module_1	EIF4B	Positive
Module_1	DR1	Positive		Module_1	FAM126B	Positive		Module_1	ECD	Positive		Module_1	EIF4G3	Positive
Module_1	DUSP19	Positive		Module_1	FAM133B	Positive		Module_1	ECHDC1	Positive		Module_1	ELK4	Positive
Module_1	DYNC1LI2	Positive		Module_1	FAM135A	Positive		Module_1	EFCAB7	Positive		Module_1	ELMOD2	Positive
Module_1	DYNLT3	Positive		Module_1	FAM20B	Positive		Module_1	EIF1AX	Positive		Module_1	ELOVL7	Positive
Module_1	DZIP3	Positive		Module_1	FAM3C	Positive		Module_1	EIF1B	Positive		Module_1	EML4	Positive
Module_1	EAF1	Positive		Module_1	FAM76B	Positive		Module_1	EIF2A	Positive		Module_1	ENAH	Positive
Module_1	EEA1	Positive		Module_1	FAM83B	Positive		Module_1	EIF4A2	Positive		Module_1	EPB41	Positive
Module_1	EFCAB14	Positive		Module_1	FAM91A1	Positive		Module_1	EIF5	Positive		Module_1	EPC2	Positive
Module_1	EHBP1	Positive		Module_1	FAM98B	Positive		Module_1	EIF5A2	Positive		Module_1	EPS15	Positive
Module_1	EID1	Positive		Module_1	FAR1	Positive		Module_1	ELMOD2	Positive		Module_1	ERAP2	Positive
Module_1	EIF2AK2	Positive		Module_1	FBXL4	Positive		Module_1	EMC2	Positive		Module_1	ERCC6	Positive
Module_1	EIF2AK3	Positive		Module_1	FBXO28	Positive		Module_1	ENSA	Positive		Module_1	ERCC6L2	Positive
Module_1	ELF2	Positive		Module_1	FBXO30	Positive		Module_1	EPS15	Positive		Module_1	ERGIC2	Positive
Module_1	ELK4	Positive		Module_1	FBXO38	Positive		Module_1	EPS8	Positive		Module_1	ERLIN2	Positive
Module_1	ELMOD2	Positive		Module_1	FCF1	Positive		Module_1	ERCC8	Positive		Module_1	ERN1	Positive
Module_1	EML4	Positive		Module_1	FCHO2	Positive		Module_1	ERGIC2	Positive		Module_1	ESCO1	Positive
Module_1	ENPP4	Positive		Module_1	FEM1B	Positive		Module_1	ERI2	Positive		Module_1	ETAA1	Positive
Module_1	EOGT	Positive		Module_1	FEM1C	Positive		Module_1	ERLEC1	Positive		Module_1	EVI5	Positive
Module_1	EPM2A	Positive		Module_1	FEZ2	Positive		Module_1	ERP44	Positive		Module_1	EXOC1	Positive
Module_1	EPS15	Positive		Module_1	FGD4	Positive		Module_1	ETNK1	Positive		Module_1	EXOC5	Positive
Module_1	ERCC4	Positive		Module_1	FGFR1OP2	Positive		Module_1	FAAH2	Positive		Module_1	EXOC8	Positive
Module_1	ERCC6L	Positive		Module_1	FIG4	Positive		Module_1	FAIM	Positive		Module_1	FAM126B	Positive
Module_1	ERGIC2	Positive		Module_1	FIP1L1	Positive		Module_1	FAM104A	Positive		Module_1	FAM133B	Positive
Module_1	ERI2	Positive		Module_1	FOXN2	Positive		Module_1	FAM114A2	Positive		Module_1	FAM135A	Positive
Module_1	ERMP1	Positive		Module_1	FRA10AC1	Positive		Module_1	FAM120AOS	Positive		Module_1	FAM199X	Positive
Module_1	ERRFI1	Positive		Module_1	FRK	Positive		Module_1	FAM149B1	Positive		Module_1	FAM20B	Positive
Module_1	ESF1	Positive		Module_1	FRS2	Positive		Module_1	FAM200B	Positive		Module_1	FAM227B	Positive
Module_1	ETAA1	Positive		Module_1	FUBP1	Positive		Module_1	FAM204A	Positive		Module_1	FAM76B	Positive
Module_1	EVI5	Positive		Module_1	FXR1	Positive		Module_1	FAM210A	Positive		Module_1	FAM91A1	Positive
Module_1	EXOC2	Positive		Module_1	FYTTD1	Positive		Module_1	FAM76A	Positive		Module_1	FBXO11	Positive
Module_1	EXOC5	Positive		Module_1	G2E3	Positive		Module_1	FAM8A1	Positive		Module_1	FBXW7	Positive
Module_1	EXOC6B	Positive		Module_1	G3BP1	Positive		Module_1	FANCL	Positive		Module_1	FEM1B	Positive
Module_1	EXOC8	Positive		Module_1	G3BP2	Positive		Module_1	FASTKD1	Positive		Module_1	FGD4	Positive
Module_1	EXPH5	Positive		Module_1	GABARAP	Positive		Module_1	FASTKD5	Positive		Module_1	FGFR1OP2	Positive
Module_1	EXTL2	Positive		Module_1	GABPA	Positive		Module_1	FBXL3	Positive		Module_1	FIP1L1	Positive
Module_1	FAM111B	Positive		Module_1	GALNT7	Positive		Module_1	FBXL5	Positive		Module_1	FKTN	Positive
Module_1	FAM117B	Positive		Module_1	GCC2	Positive		Module_1	FBXO3	Positive		Module_1	FMN1	Positive
Module_1	FAM126B	Positive		Module_1	GCLM	Positive		Module_1	FBXO33	Positive		Module_1	FMR1	Positive
Module_1	FAM133B	Positive		Module_1	GDAP2	Positive		Module_1	FBXO8	Positive		Module_1	FNDC3B	Positive
Module_1	FAM135A	Positive		Module_1	GMCL1	Positive		Module_1	FBXO9	Positive		Module_1	FNIP1	Positive
Module_1	FAM13A	Positive		Module_1	GMFB	Positive		Module_1	FCHO2	Positive		Module_1	FNIP2	Positive
Module_1	FAM172A	Positive		Module_1	GNA13	Positive		Module_1	FGFR1OP2	Positive		Module_1	FOXN2	Positive
Module_1	FAM199X	Positive		Module_1	GNAQ	Positive		Module_1	FIG4	Positive		Module_1	FOXO3	Positive
Module_1	FAM20B	Positive		Module_1	GNG10	Positive		Module_1	FKBP3	Positive		Module_1	FRK	Positive
Module_1	FAM76B	Positive		Module_1	GOLGA5	Positive		Module_1	FOXN2	Positive		Module_1	FRS2	Positive
Module_1	FANCM	Positive		Module_1	GOPC	Positive		Module_1	FPGT	Positive		Module_1	GABPA	Positive
Module_1	FAR1	Positive		Module_1	GPBP1	Positive		Module_1	FRG1	Positive		Module_1	GAN	Positive
Module_1	FASTKD1	Positive		Module_1	GPBP1L1	Positive		Module_1	FYTTD1	Positive		Module_1	GAPVD1	Positive
Module_1	FASTKD5	Positive		Module_1	GPD2	Positive		Module_1	FZD6	Positive		Module_1	GCC2	Positive
Module_1	FBXL4	Positive		Module_1	GTF2A1	Positive		Module_1	GABPA	Positive		Module_1	GDAP2	Positive
Module_1	FBXO11	Positive		Module_1	GXYLT1	Positive		Module_1	GAS2L3	Positive		Module_1	GGNBP2	Positive
Module_1	FBXO28	Positive		Module_1	HACE1	Positive		Module_1	GCA	Positive		Module_1	GMFB	Positive
Module_1	FBXO3	Positive		Module_1	HEATR5A	Positive		Module_1	GDI2	Positive		Module_1	GNA13	Positive
Module_1	FBXO30	Positive		Module_1	HELB	Positive		Module_1	GDPD1	Positive		Module_1	GNPDA2	Positive
Module_1	FBXO45	Positive		Module_1	HELQ	Positive		Module_1	GFM2	Positive		Module_1	GNPTAB	Positive
Module_1	FCHO2	Positive		Module_1	HERC4	Positive		Module_1	GGPS1	Positive		Module_1	GOLGA4	Positive
Module_1	FEM1B	Positive		Module_1	HINT3	Positive		Module_1	GIN1	Positive		Module_1	GOPC	Positive
Module_1	FEZ2	Positive		Module_1	HIPK3	Positive		Module_1	GINM1	Positive		Module_1	GOSR1	Positive
Module_1	FGD6	Positive		Module_1	HLTF	Positive		Module_1	GIPC2	Positive		Module_1	GPATCH2	Positive
Module_1	FIP1L1	Positive		Module_1	HMGN3	Positive		Module_1	GK	Positive		Module_1	GPBP1	Positive
Module_1	FMNL2	Positive		Module_1	HMGXB4	Positive		Module_1	GLMN	Positive		Module_1	GPD2	Positive
Module_1	FNBP1L	Positive		Module_1	HNRNPK	Positive		Module_1	GLUD1	Positive		Module_1	GSK3B	Positive
Module_1	FNDC3A	Positive		Module_1	HNRNPR	Positive		Module_1	GMCL1	Positive		Module_1	GTDC1	Positive
Module_1	FNIP1	Positive		Module_1	HP1BP3	Positive		Module_1	GMFB	Positive		Module_1	GTF2A1	Positive
Module_1	FNIP2	Positive		Module_1	HPS5	Positive		Module_1	GNAI3	Positive		Module_1	GTF2H3	Positive
Module_1	FOCAD	Positive		Module_1	HS2ST1	Positive		Module_1	GNG12	Positive		Module_1	GTF2I	Positive
Module_1	FOXN2	Positive		Module_1	HSPA4	Positive		Module_1	GNPAT	Positive		Module_1	GXYLT1	Positive
Module_1	FRK	Positive		Module_1	IARS2	Positive		Module_1	GNPDA2	Positive		Module_1	HAUS3	Positive
Module_1	FRS2	Positive		Module_1	IBTK	Positive		Module_1	GOLPH3	Positive		Module_1	HDHD2	Positive
Module_1	FYTTD1	Positive		Module_1	IDE	Positive		Module_1	GOLPH3L	Positive		Module_1	HEATR1	Positive
Module_1	FZD3	Positive		Module_1	IFNAR1	Positive		Module_1	GOLT1B	Positive		Module_1	HEATR5B	Positive
Module_1	G2E3	Positive		Module_1	IFT81	Positive		Module_1	GORAB	Positive		Module_1	HELZ	Positive
Module_1	G3BP1	Positive		Module_1	IL6ST	Positive		Module_1	GPR180	Positive		Module_1	HERC4	Positive
Module_1	GABPA	Positive		Module_1	INAFM2	Positive		Module_1	GTF2A2	Positive		Module_1	HIPK1	Positive
Module_1	GABPB1	Positive		Module_1	ING3	Positive		Module_1	GTF2B	Positive		Module_1	HIPK3	Positive
Module_1	GCFC2	Positive		Module_1	INTS2	Positive		Module_1	GTF2E1	Positive		Module_1	HMG20A	Positive
Module_1	GCLM	Positive		Module_1	IPMK	Positive		Module_1	GTF2H1	Positive		Module_1	HOMER1	Positive
Module_1	GEN1	Positive		Module_1	IQCK	Positive		Module_1	GTF2H3	Positive		Module_1	HOOK1	Positive
Module_1	GFM1	Positive		Module_1	IQGAP1	Positive		Module_1	GTF3C3	Positive		Module_1	HP1BP3	Positive
Module_1	GK5	Positive		Module_1	IREB2	Positive		Module_1	GTF3C6	Positive		Module_1	HPS3	Positive
Module_1	GMCL1	Positive		Module_1	ITFG1	Positive		Module_1	GTPBP10	Positive		Module_1	HS2ST1	Positive
Module_1	GNA13	Positive		Module_1	ITGA6	Positive		Module_1	GTPBP8	Positive		Module_1	HSP90B1	Positive
Module_1	GNAQ	Positive		Module_1	ITGAV	Positive		Module_1	GULP1	Positive		Module_1	IARS2	Positive
Module_1	GNL2	Positive		Module_1	JMJD1C	Positive		Module_1	HADHB	Positive		Module_1	IBTK	Positive
Module_1	GOLGA4	Positive		Module_1	KANSL1L	Positive		Module_1	HAT1	Positive		Module_1	ICE1	Positive
Module_1	GOPC	Positive		Module_1	KCTD3	Positive		Module_1	HBS1L	Positive		Module_1	ICE2	Positive
Module_1	GOSR1	Positive		Module_1	KDM1B	Positive		Module_1	HELQ	Positive		Module_1	IFIT5	Positive
Module_1	GPAM	Positive		Module_1	KHDRBS1	Positive		Module_1	HERPUD1	Positive		Module_1	IFNAR1	Positive
Module_1	GPATCH11	Positive		Module_1	KIAA1586	Positive		Module_1	HEXB	Positive		Module_1	IFT80	Positive
Module_1	GPATCH2	Positive		Module_1	KIF21A	Positive		Module_1	HFE	Positive		Module_1	IGF2BP2	Positive
Module_1	GPBP1	Positive		Module_1	KIF2A	Positive		Module_1	HIBCH	Positive		Module_1	IKZF5	Positive
Module_1	GPD2	Positive		Module_1	KIF3A	Positive		Module_1	HIGD1A	Positive		Module_1	IL13RA1	Positive
Module_1	GPR180	Positive		Module_1	KLF3	Positive		Module_1	HMGB1	Positive		Module_1	IMPACT	Positive
Module_1	GPRIN3	Positive		Module_1	KLF6	Positive		Module_1	HMGN4	Positive		Module_1	INAFM2	Positive
Module_1	GTF2A1	Positive		Module_1	KLHL28	Positive		Module_1	HMMR	Positive		Module_1	INO80D	Positive
Module_1	GTF2H3	Positive		Module_1	KPNA1	Positive		Module_1	HNRNPLL	Positive		Module_1	INTS2	Positive
Module_1	GTF3C4	Positive		Module_1	KPNA4	Positive		Module_1	HSD17B11	Positive		Module_1	IPMK	Positive
Module_1	GUF1	Positive		Module_1	KPNA5	Positive		Module_1	HSD17B12	Positive		Module_1	IPO7	Positive
Module_1	HACE1	Positive		Module_1	KRAS	Positive		Module_1	HSF2	Positive		Module_1	IPO8	Positive
Module_1	HAUS3	Positive		Module_1	KRR1	Positive		Module_1	HSPA13	Positive		Module_1	IQGAP1	Positive
Module_1	HAUS6	Positive		Module_1	KTN1	Positive		Module_1	HSPB11	Positive		Module_1	IREB2	Positive
Module_1	HBS1L	Positive		Module_1	LANCL1	Positive		Module_1	HYLS1	Positive		Module_1	ITCH	Positive
Module_1	HEATR1	Positive		Module_1	LARP4	Positive		Module_1	ICE2	Positive		Module_1	ITSN2	Positive
Module_1	HEATR5A	Positive		Module_1	LARP7	Positive		Module_1	IDNK	Positive		Module_1	IVNS1ABP	Positive
Module_1	HEATR5B	Positive		Module_1	LATS1	Positive		Module_1	IER3IP1	Positive		Module_1	JMJD1C	Positive
Module_1	HECTD1	Positive		Module_1	LCOR	Positive		Module_1	IFIT5	Positive		Module_1	JMY	Positive
Module_1	HELLS	Positive		Module_1	LCORL	Positive		Module_1	IFNGR1	Positive		Module_1	JRKL	Positive
Module_1	HELZ	Positive		Module_1	LGALS8	Positive		Module_1	IFNGR2	Positive		Module_1	KATNBL1	Positive
Module_1	HERC3	Positive		Module_1	LGR4	Positive		Module_1	IFT74	Positive		Module_1	KCTD18	Positive
Module_1	HERC4	Positive		Module_1	LIMS1	Positive		Module_1	IKZF5	Positive		Module_1	KDM7A	Positive
Module_1	HINT3	Positive		Module_1	LIN54	Positive		Module_1	IL18	Positive		Module_1	KIAA0232	Positive
Module_1	HIPK3	Positive		Module_1	LMBRD2	Positive		Module_1	IL7	Positive		Module_1	KIAA0753	Positive
Module_1	HMGCR	Positive		Module_1	LONP2	Positive		Module_1	IMPA1	Positive		Module_1	KIAA1109	Positive
Module_1	HMGCS1	Positive		Module_1	LPGAT1	Positive		Module_1	ING3	Positive		Module_1	KIAA1143	Positive
Module_1	HNRNPA3	Positive		Module_1	LRRC1	Positive		Module_1	INIP	Positive		Module_1	KIF21A	Positive
Module_1	HNRNPK	Positive		Module_1	LRRC57	Positive		Module_1	IPMK	Positive		Module_1	KIF2A	Positive
Module_1	HNRNPR	Positive		Module_1	LRRC58	Positive		Module_1	IPP	Positive		Module_1	KIF5B	Positive
Module_1	HNRNPU	Positive		Module_1	LRRC8B	Positive		Module_1	IRAK4	Positive		Module_1	KLF3	Positive
Module_1	HOMER1	Positive		Module_1	LSM11	Positive		Module_1	ISCA1	Positive		Module_1	KLHDC10	Positive
Module_1	HOOK1	Positive		Module_1	LSM12	Positive		Module_1	ISCU	Positive		Module_1	KLHL15	Positive
Module_1	HP1BP3	Positive		Module_1	LYSMD3	Positive		Module_1	ITFG1	Positive		Module_1	KLHL42	Positive
Module_1	HPS3	Positive		Module_1	MAGI3	Positive		Module_1	ITGB3BP	Positive		Module_1	KLLN	Positive
Module_1	HPS5	Positive		Module_1	MAN1A2	Positive		Module_1	ITM2B	Positive		Module_1	KPNA1	Positive
Module_1	HRH1	Positive		Module_1	MAN2A1	Positive		Module_1	JKAMP	Positive		Module_1	KPNA6	Positive
Module_1	HSPA13	Positive		Module_1	MANEA	Positive		Module_1	KATNBL1	Positive		Module_1	KRAS	Positive
Module_1	HSPA4	Positive		Module_1	MAP3K2	Positive		Module_1	KCMF1	Positive		Module_1	KRIT1	Positive
Module_1	IBTK	Positive		Module_1	MAP3K7	Positive		Module_1	KDELR2	Positive		Module_1	KTN1	Positive
Module_1	ICE1	Positive		Module_1	MAPK6	Positive		Module_1	KIAA1191	Positive		Module_1	LANCL1	Positive
Module_1	ICE2	Positive		Module_1	MAPK8	Positive		Module_1	KIAA1586	Positive		Module_1	LARP1B	Positive
Module_1	IDE	Positive		Module_1	MARCKS	Positive		Module_1	KLHL7	Positive		Module_1	LARP4	Positive
Module_1	IK	Positive		Module_1	MBD4	Positive		Module_1	KLHL9	Positive		Module_1	LARP7	Positive
Module_1	IKZF5	Positive		Module_1	MBIP	Positive		Module_1	KPNA3	Positive		Module_1	LATS1	Positive
Module_1	IL6ST	Positive		Module_1	MBNL1	Positive		Module_1	KPNA4	Positive		Module_1	LCOR	Positive
Module_1	INO80D	Positive		Module_1	MBNL3	Positive		Module_1	KRCC1	Positive		Module_1	LCORL	Positive
Module_1	INTS2	Positive		Module_1	MCFD2	Positive		Module_1	LAMP2	Positive		Module_1	LEMD3	Positive
Module_1	IPCEF1	Positive		Module_1	MCM9	Positive		Module_1	LAMTOR3	Positive		Module_1	LIN54	Positive
Module_1	IPMK	Positive		Module_1	MCTP2	Positive		Module_1	LAPTM4A	Positive		Module_1	LMAN1	Positive
Module_1	IPO7	Positive		Module_1	MDM1	Positive		Module_1	LEPROT	Positive		Module_1	LMBRD2	Positive
Module_1	IPO8	Positive		Module_1	MEAF6	Positive		Module_1	LEPROTL1	Positive		Module_1	LNPEP	Positive
Module_1	IPP	Positive		Module_1	MED17	Positive		Module_1	LGALSL	Positive		Module_1	LONP2	Positive
Module_1	IREB2	Positive		Module_1	METTL14	Positive		Module_1	LIN52	Positive		Module_1	LRBA	Positive
Module_1	ITFG1	Positive		Module_1	METTL15	Positive		Module_1	LIN7C	Positive		Module_1	LRP6	Positive
Module_1	ITGAV	Positive		Module_1	METTL7A	Positive		Module_1	LIPA	Positive		Module_1	LRRC58	Positive
Module_1	ITGB8	Positive		Module_1	MFAP3	Positive		Module_1	LIPT1	Positive		Module_1	LSM11	Positive
Module_1	ITSN2	Positive		Module_1	MGAT4A	Positive		Module_1	LMBRD1	Positive		Module_1	LTN1	Positive
Module_1	IWS1	Positive		Module_1	MIB1	Positive		Module_1	LMBRD2	Positive		Module_1	LYSMD3	Positive
Module_1	JMJD1C	Positive		Module_1	MIER3	Positive		Module_1	LPAR6	Positive		Module_1	MACC1	Positive
Module_1	JMY	Positive		Module_1	MIS18BP1	Positive		Module_1	LPCAT2	Positive		Module_1	MAGI3	Positive
Module_1	JRKL	Positive		Module_1	MOAP1	Positive		Module_1	LRRC40	Positive		Module_1	MAN1A2	Positive
Module_1	KCTD20	Positive		Module_1	MOB1A	Positive		Module_1	LRRC42	Positive		Module_1	MAN2A1	Positive
Module_1	KDM1A	Positive		Module_1	MON2	Positive		Module_1	LURAP1L	Positive		Module_1	MANEA	Positive
Module_1	KDM1B	Positive		Module_1	MORC3	Positive		Module_1	LYRM2	Positive		Module_1	MAP2K4	Positive
Module_1	KDM3A	Positive		Module_1	MRFAP1L1	Positive		Module_1	LYRM7	Positive		Module_1	MAP3K2	Positive
Module_1	KIAA1143	Positive		Module_1	MTF2	Positive		Module_1	LYSMD3	Positive		Module_1	MAP3K7	Positive
Module_1	KIAA1586	Positive		Module_1	MTMR2	Positive		Module_1	LZIC	Positive		Module_1	MAP4K5	Positive
Module_1	KIAA2026	Positive		Module_1	MTPN	Positive		Module_1	LZTFL1	Positive		Module_1	MAPK1	Positive
Module_1	KIF14	Positive		Module_1	MTRF1L	Positive		Module_1	MAGT1	Positive		Module_1	MAPK6	Positive
Module_1	KIF20B	Positive		Module_1	MXI1	Positive		Module_1	MAL2	Positive		Module_1	MBD2	Positive
Module_1	KIF3A	Positive		Module_1	MYBL1	Positive		Module_1	MANEA	Positive		Module_1	MBNL1	Positive
Module_1	KIF4A	Positive		Module_1	MYO1B	Positive		Module_1	MAP1LC3B	Positive		Module_1	MBNL3	Positive
Module_1	KIF5B	Positive		Module_1	MYO6	Positive		Module_1	MAP3K13	Positive		Module_1	MBTD1	Positive
Module_1	KIN	Positive		Module_1	N4BP2	Positive		Module_1	MAP4K3	Positive		Module_1	MBTPS2	Positive
Module_1	KLF11	Positive		Module_1	NAA15	Positive		Module_1	MAPK8	Positive		Module_1	MCTP2	Positive
Module_1	KLF6	Positive		Module_1	NAA25	Positive		Module_1	MAT2B	Positive		Module_1	MDM1	Positive
Module_1	KLHL15	Positive		Module_1	NAA30	Positive		Module_1	MBIP	Positive		Module_1	MECOM	Positive
Module_1	KLHL28	Positive		Module_1	NAA35	Positive		Module_1	MCEE	Positive		Module_1	MED13	Positive
Module_1	KLHL8	Positive		Module_1	NAA50	Positive		Module_1	MEAF6	Positive		Module_1	MED14	Positive
Module_1	KPNA1	Positive		Module_1	NAB1	Positive		Module_1	MED21	Positive		Module_1	MED21	Positive
Module_1	KPNA4	Positive		Module_1	NADK2	Positive		Module_1	MED6	Positive		Module_1	METTL14	Positive
Module_1	KPNA5	Positive		Module_1	NBN	Positive		Module_1	MED7	Positive		Module_1	METTL15	Positive
Module_1	KPNB1	Positive		Module_1	NCEH1	Positive		Module_1	METAP2	Positive		Module_1	MFN1	Positive
Module_1	KRR1	Positive		Module_1	NCKAP1	Positive		Module_1	METTL18	Positive		Module_1	MGA	Positive
Module_1	KTN1	Positive		Module_1	NEDD1	Positive		Module_1	METTL25	Positive		Module_1	MGAT4A	Positive
Module_1	LARP4	Positive		Module_1	NEK4	Positive		Module_1	METTL9	Positive		Module_1	MIER1	Positive
Module_1	LARP7	Positive		Module_1	NET1	Positive		Module_1	MFN1	Positive		Module_1	MIER3	Positive
Module_1	LATS1	Positive		Module_1	NFE2L2	Positive		Module_1	MFSD11	Positive		Module_1	MIS18BP1	Positive
Module_1	LBR	Positive		Module_1	NFIB	Positive		Module_1	MFSD8	Positive		Module_1	MKLN1	Positive
Module_1	LCOR	Positive		Module_1	NFYB	Positive		Module_1	MICU2	Positive		Module_1	MOB1A	Positive
Module_1	LCORL	Positive		Module_1	NGRN	Positive		Module_1	MIER1	Positive		Module_1	MOB1B	Positive
Module_1	LEMD3	Positive		Module_1	NHLRC2	Positive		Module_1	MINPP1	Positive		Module_1	MON2	Positive
Module_1	LEPR	Positive		Module_1	NKIRAS1	Positive		Module_1	MIS12	Positive		Module_1	MORC3	Positive
Module_1	LIMS1	Positive		Module_1	NPAT	Positive		Module_1	MITD1	Positive		Module_1	MSANTD4	Positive
Module_1	LIN54	Positive		Module_1	NPEPPS	Positive		Module_1	MMADHC	Positive		Module_1	MSH3	Positive
Module_1	LMBRD2	Positive		Module_1	NRIP1	Positive		Module_1	MMGT1	Positive		Module_1	MSI2	Positive
Module_1	LNPEP	Positive		Module_1	NSUN3	Positive		Module_1	MOB1A	Positive		Module_1	MSL1	Positive
Module_1	LONP2	Positive		Module_1	NT5C2	Positive		Module_1	MOB4	Positive		Module_1	MTM1	Positive
Module_1	LPP	Positive		Module_1	NUCKS1	Positive		Module_1	MORF4L1	Positive		Module_1	MTMR10	Positive
Module_1	LRRC40	Positive		Module_1	NUP133	Positive		Module_1	MORF4L2	Positive		Module_1	MTMR12	Positive
Module_1	LRRC58	Positive		Module_1	NUP50	Positive		Module_1	MOSPD2	Positive		Module_1	MTMR2	Positive
Module_1	LRRC8B	Positive		Module_1	NUS1	Positive		Module_1	MPHOSPH6	Positive		Module_1	MTX3	Positive
Module_1	LSM14A	Positive		Module_1	ODF2L	Positive		Module_1	MREG	Positive		Module_1	MYO1B	Positive
Module_1	LYSMD3	Positive		Module_1	OPA1	Positive		Module_1	MRFAP1L1	Positive		Module_1	MYO5C	Positive
Module_1	MAGI3	Positive		Module_1	OSBP	Positive		Module_1	MRPL33	Positive		Module_1	MYO9A	Positive
Module_1	MAGT1	Positive		Module_1	OSBPL11	Positive		Module_1	MRPL35	Positive		Module_1	MYSM1	Positive
Module_1	MAN1A2	Positive		Module_1	OSBPL3	Positive		Module_1	MRPL42	Positive		Module_1	NAA15	Positive
Module_1	MAN2A1	Positive		Module_1	OSBPL8	Positive		Module_1	MRPL50	Positive		Module_1	NAA25	Positive
Module_1	MANEA	Positive		Module_1	OSBPL9	Positive		Module_1	MRPS10	Positive		Module_1	NAA30	Positive
Module_1	MAP3K2	Positive		Module_1	OSGIN2	Positive		Module_1	MRPS6	Positive		Module_1	NABP1	Positive
Module_1	MAP3K7	Positive		Module_1	OTUD4	Positive		Module_1	MSANTD4	Positive		Module_1	NADK2	Positive
Module_1	MAP4K3	Positive		Module_1	PAK2	Positive		Module_1	MSL3	Positive		Module_1	NBR1	Positive
Module_1	MAP4K5	Positive		Module_1	PANK2	Positive		Module_1	MSMO1	Positive		Module_1	NCKAP1	Positive
Module_1	MAPK1	Positive		Module_1	PANK3	Positive		Module_1	MTHFD2L	Positive		Module_1	NCOA2	Positive
Module_1	MBD4	Positive		Module_1	PAPOLA	Positive		Module_1	MTMR6	Positive		Module_1	NCOA3	Positive
Module_1	MBNL1	Positive		Module_1	PAPOLG	Positive		Module_1	MTPN	Positive		Module_1	NEDD1	Positive
Module_1	MBNL3	Positive		Module_1	PARP11	Positive		Module_1	MTRF1L	Positive		Module_1	NEK1	Positive
Module_1	MBTD1	Positive		Module_1	PAWR	Positive		Module_1	MTRR	Positive		Module_1	NEK4	Positive
Module_1	MCFD2	Positive		Module_1	PCNP	Positive		Module_1	MYNN	Positive		Module_1	NEMF	Positive
Module_1	MDM1	Positive		Module_1	PDCD6IP	Positive		Module_1	MZT1	Positive		Module_1	NF1	Positive
Module_1	MECOM	Positive		Module_1	PDCL	Positive		Module_1	N4BP2L1	Positive		Module_1	NFE2L2	Positive
Module_1	MED13	Positive		Module_1	PDIK1L	Positive		Module_1	NAA35	Positive		Module_1	NHLRC2	Positive
Module_1	MED17	Positive		Module_1	PDP1	Positive		Module_1	NAMPT	Positive		Module_1	NIPBL	Positive
Module_1	MED23	Positive		Module_1	PDS5A	Positive		Module_1	NCK1	Positive		Module_1	NLK	Positive
Module_1	MEF2A	Positive		Module_1	PDZD8	Positive		Module_1	NCOA4	Positive		Module_1	NNT	Positive
Module_1	METTL14	Positive		Module_1	PELI1	Positive		Module_1	NDFIP1	Positive		Module_1	NPAT	Positive
Module_1	METTL15	Positive		Module_1	PGAP1	Positive		Module_1	NDFIP2	Positive		Module_1	NPEPPS	Positive
Module_1	MFN1	Positive		Module_1	PGGT1B	Positive		Module_1	NDUFA5	Positive		Module_1	NR1D2	Positive
Module_1	MIB1	Positive		Module_1	PHAX	Positive		Module_1	NEBL	Positive		Module_1	NRIP1	Positive
Module_1	MIER3	Positive		Module_1	PHF6	Positive		Module_1	NECAP1	Positive		Module_1	NSRP1	Positive
Module_1	MIS18BP1	Positive		Module_1	PHIP	Positive		Module_1	NEK7	Positive		Module_1	NSUN3	Positive
Module_1	MKLN1	Positive		Module_1	PHTF1	Positive		Module_1	NFIL3	Positive		Module_1	NUB1	Positive
Module_1	MKRN2	Positive		Module_1	PHTF2	Positive		Module_1	NGLY1	Positive		Module_1	NUCB2	Positive
Module_1	MLH3	Positive		Module_1	PICALM	Positive		Module_1	NIPA2	Positive		Module_1	NUCKS1	Positive
Module_1	MMS22L	Positive		Module_1	PIGB	Positive		Module_1	NMD3	Positive		Module_1	NUDT12	Positive
Module_1	MOB1A	Positive		Module_1	PIGN	Positive		Module_1	NME7	Positive		Module_1	NUFIP2	Positive
Module_1	MOB1B	Positive		Module_1	PIK3C2A	Positive		Module_1	NMI	Positive		Module_1	NUP153	Positive
Module_1	MON2	Positive		Module_1	PIK3CA	Positive		Module_1	NQO1	Positive		Module_1	NUS1	Positive
Module_1	MORC3	Positive		Module_1	PIK3CB	Positive		Module_1	NR2C1	Positive		Module_1	OPA1	Positive
Module_1	MPHOSPH10	Positive		Module_1	PIP5K1A	Positive		Module_1	NRAS	Positive		Module_1	OPHN1	Positive
Module_1	MSH2	Positive		Module_1	PJA2	Positive		Module_1	NRBF2	Positive		Module_1	OSBP	Positive
Module_1	MSH3	Positive		Module_1	PKN2	Positive		Module_1	NSA2	Positive		Module_1	OSBPL11	Positive
Module_1	MSH6	Positive		Module_1	PLAA	Positive		Module_1	NSL1	Positive		Module_1	OSBPL3	Positive
Module_1	MTAP	Positive		Module_1	PLCH1	Positive		Module_1	NSUN3	Positive		Module_1	OSBPL8	Positive
Module_1	MTF2	Positive		Module_1	PLEKHA1	Positive		Module_1	NT5C3A	Positive		Module_1	OSBPL9	Positive
Module_1	MTIF2	Positive		Module_1	PLEKHA3	Positive		Module_1	NUDT12	Positive		Module_1	OTUD4	Positive
Module_1	MTMR12	Positive		Module_1	PLOD2	Positive		Module_1	NUP54	Positive		Module_1	OXSR1	Positive
Module_1	MTPAP	Positive		Module_1	PNRC1	Positive		Module_1	NUS1	Positive		Module_1	PAFAH1B2	Positive
Module_1	MTR	Positive		Module_1	POLI	Positive		Module_1	NXT2	Positive		Module_1	PAK2	Positive
Module_1	MTRF1L	Positive		Module_1	POLK	Positive		Module_1	OCIAD1	Positive		Module_1	PANK3	Positive
Module_1	MTRR	Positive		Module_1	POLR2B	Positive		Module_1	OMA1	Positive		Module_1	PAPOLA	Positive
Module_1	MYO1B	Positive		Module_1	POLR2M	Positive		Module_1	ORC4	Positive		Module_1	PAPOLG	Positive
Module_1	N4BP2	Positive		Module_1	PPIL4	Positive		Module_1	ORMDL1	Positive		Module_1	PARD3	Positive
Module_1	NAA15	Positive		Module_1	PPIP5K2	Positive		Module_1	PAFAH1B2	Positive		Module_1	PARG	Positive
Module_1	NAA25	Positive		Module_1	PPM1A	Positive		Module_1	PAIP1	Positive		Module_1	PARP11	Positive
Module_1	NAA30	Positive		Module_1	PPM1B	Positive		Module_1	PAPOLG	Positive		Module_1	PBRM1	Positive
Module_1	NAA50	Positive		Module_1	PPM1D	Positive		Module_1	PAQR3	Positive		Module_1	PCM1	Positive
Module_1	NAB1	Positive		Module_1	PPP1R12A	Positive		Module_1	PCBD2	Positive		Module_1	PCMTD1	Positive
Module_1	NAP1L1	Positive		Module_1	PPP1R15B	Positive		Module_1	PCGF5	Positive		Module_1	PCNP	Positive
Module_1	NBR1	Positive		Module_1	PPP1R21	Positive		Module_1	PCNP	Positive		Module_1	PCYOX1	Positive
Module_1	NCAPG2	Positive		Module_1	PPP2R5C	Positive		Module_1	PDCD10	Positive		Module_1	PCYT1A	Positive
Module_1	NCKAP1	Positive		Module_1	PPP2R5E	Positive		Module_1	PDCL	Positive		Module_1	PDCD4	Positive
Module_1	NDUFS1	Positive		Module_1	PPP4R2	Positive		Module_1	PECR	Positive		Module_1	PDCD6IP	Positive
Module_1	NEDD1	Positive		Module_1	PPP6R3	Positive		Module_1	PERP	Positive		Module_1	PDS5A	Positive
Module_1	NEK1	Positive		Module_1	PPTC7	Positive		Module_1	PEX12	Positive		Module_1	PGAP1	Positive
Module_1	NEK4	Positive		Module_1	PRKAA1	Positive		Module_1	PEX13	Positive		Module_1	PGGT1B	Positive
Module_1	NEK7	Positive		Module_1	PRKCI	Positive		Module_1	PEX19	Positive		Module_1	PHAX	Positive
Module_1	NEMF	Positive		Module_1	PRKD3	Positive		Module_1	PGRMC2	Positive		Module_1	PHF14	Positive
Module_1	NET1	Positive		Module_1	PROS1	Positive		Module_1	PHF11	Positive		Module_1	PHF20L1	Positive
Module_1	NF1	Positive		Module_1	PRPF18	Positive		Module_1	PHF6	Positive		Module_1	PHF3	Positive
Module_1	NFIA	Positive		Module_1	PRPF39	Positive		Module_1	PHTF2	Positive		Module_1	PHF6	Positive
Module_1	NFXL1	Positive		Module_1	PRPF40A	Positive		Module_1	PI4K2B	Positive		Module_1	PHIP	Positive
Module_1	NFYB	Positive		Module_1	PRRC1	Positive		Module_1	PIGBOS1	Positive		Module_1	PICALM	Positive
Module_1	NGLY1	Positive		Module_1	PRSS16	Positive		Module_1	PIGK	Positive		Module_1	PIGA	Positive
Module_1	NGRN	Positive		Module_1	PSIP1	Positive		Module_1	PIGP	Positive		Module_1	PIGB	Positive
Module_1	NHLRC2	Positive		Module_1	PSME4	Positive		Module_1	PLA2G12A	Positive		Module_1	PIGN	Positive
Module_1	NIPBL	Positive		Module_1	PTAR1	Positive		Module_1	PLEKHF2	Positive		Module_1	PIK3C2A	Positive
Module_1	NKIRAS1	Positive		Module_1	PTBP2	Positive		Module_1	PLGRKT	Positive		Module_1	PIK3CA	Positive
Module_1	NOC3L	Positive		Module_1	PTBP3	Positive		Module_1	PLS1	Positive		Module_1	PIK3CB	Positive
Module_1	NOL8	Positive		Module_1	PTEN	Positive		Module_1	PLSCR1	Positive		Module_1	PIK3R1	Positive
Module_1	NOP58	Positive		Module_1	PTER	Positive		Module_1	PNPLA8	Positive		Module_1	PIK3R4	Positive
Module_1	NPAT	Positive		Module_1	PTPN12	Positive		Module_1	PNRC1	Positive		Module_1	PIKFYVE	Positive
Module_1	NPEPPS	Positive		Module_1	PWWP2A	Positive		Module_1	PNRC2	Positive		Module_1	PKN2	Positive
Module_1	NR1D2	Positive		Module_1	RAB14	Positive		Module_1	POC1B	Positive		Module_1	PLEKHA3	Positive
Module_1	NR2C1	Positive		Module_1	RAB21	Positive		Module_1	POGLUT1	Positive		Module_1	PLEKHA5	Positive
Module_1	NRIP1	Positive		Module_1	RAB23	Positive		Module_1	POLR3F	Positive		Module_1	PMS2	Positive
Module_1	NSRP1	Positive		Module_1	RAB28	Positive		Module_1	PON2	Positive		Module_1	POLI	Positive
Module_1	NSUN3	Positive		Module_1	RAB5A	Positive		Module_1	PPCS	Positive		Module_1	POLK	Positive
Module_1	NUFIP2	Positive		Module_1	RAB6A	Positive		Module_1	PPHLN1	Positive		Module_1	PPIG	Positive
Module_1	NUP107	Positive		Module_1	RABGAP1L	Positive		Module_1	PPID	Positive		Module_1	PPIP5K2	Positive
Module_1	NUP133	Positive		Module_1	RABL3	Positive		Module_1	PPIL4	Positive		Module_1	PPP1R12A	Positive
Module_1	NUP153	Positive		Module_1	RAD17	Positive		Module_1	PPM1A	Positive		Module_1	PPP1R15B	Positive
Module_1	NUP155	Positive		Module_1	RALGPS2	Positive		Module_1	PPP1CB	Positive		Module_1	PPP1R21	Positive
Module_1	NUP205	Positive		Module_1	RANBP9	Positive		Module_1	PPP1CC	Positive		Module_1	PPP2R1B	Positive
Module_1	NUP50	Positive		Module_1	RAPGEF6	Positive		Module_1	PPP1R2	Positive		Module_1	PPP4R2	Positive
Module_1	NUS1	Positive		Module_1	RASA2	Positive		Module_1	PPP2CA	Positive		Module_1	PPP6R3	Positive
Module_1	OGFRL1	Positive		Module_1	RASEF	Positive		Module_1	PPP2R3C	Positive		Module_1	PPTC7	Positive
Module_1	OPA1	Positive		Module_1	RASGEF1B	Positive		Module_1	PPP2R5A	Positive		Module_1	PRDM2	Positive
Module_1	OSBPL11	Positive		Module_1	RASSF3	Positive		Module_1	PPP2R5C	Positive		Module_1	PREPL	Positive
Module_1	OSBPL8	Positive		Module_1	RBBP5	Positive		Module_1	PPP3CB	Positive		Module_1	PRKAA1	Positive
Module_1	OSBPL9	Positive		Module_1	RBM25	Positive		Module_1	PPP3CC	Positive		Module_1	PRKAB2	Positive
Module_1	OSTM1	Positive		Module_1	RBM27	Positive		Module_1	PPP3R1	Positive		Module_1	PRKCI	Positive
Module_1	OTUD4	Positive		Module_1	RBM8A	Positive		Module_1	PPP4R2	Positive		Module_1	PRPF18	Positive
Module_1	OXSR1	Positive		Module_1	RBMXL1	Positive		Module_1	PPP6C	Positive		Module_1	PRPF40A	Positive
Module_1	PAIP2B	Positive		Module_1	RBPJ	Positive		Module_1	PPT1	Positive		Module_1	PRPF4B	Positive
Module_1	PAK2	Positive		Module_1	RC3H1	Positive		Module_1	PRCP	Positive		Module_1	PSME4	Positive
Module_1	PANK3	Positive		Module_1	RCAN3	Positive		Module_1	PRIMPOL	Positive		Module_1	PTAR1	Positive
Module_1	PAPOLA	Positive		Module_1	REST	Positive		Module_1	PRKAA1	Positive		Module_1	PTBP3	Positive
Module_1	PAPOLG	Positive		Module_1	RFX3	Positive		Module_1	PRKAG2	Positive		Module_1	PTEN	Positive
Module_1	PARD3	Positive		Module_1	RHPN2	Positive		Module_1	PRKCI	Positive		Module_1	PTPN11	Positive
Module_1	PARN	Positive		Module_1	RICTOR	Positive		Module_1	PRKRA	Positive		Module_1	PTPN12	Positive
Module_1	PARP11	Positive		Module_1	RLF	Positive		Module_1	PRPF18	Positive		Module_1	PTPN4	Positive
Module_1	PAWR	Positive		Module_1	RND3	Positive		Module_1	PRPF38A	Positive		Module_1	PTPRG	Positive
Module_1	PBRM1	Positive		Module_1	RNF103	Positive		Module_1	PRPSAP2	Positive		Module_1	PUM2	Positive
Module_1	PCGF5	Positive		Module_1	RNF115	Positive		Module_1	PRRG4	Positive		Module_1	PURB	Positive
Module_1	PCNP	Positive		Module_1	RNF138	Positive		Module_1	PSMA2	Positive		Module_1	PUS7L	Positive
Module_1	PCYOX1	Positive		Module_1	RNF19A	Positive		Module_1	PSMA4	Positive		Module_1	R3HCC1L	Positive
Module_1	PDCD6IP	Positive		Module_1	RNGTT	Positive		Module_1	PSMD12	Positive		Module_1	RAB11FIP2	Positive
Module_1	PDIK1L	Positive		Module_1	RPAP2	Positive		Module_1	PSMD5	Positive		Module_1	RAB21	Positive
Module_1	PDS5A	Positive		Module_1	RPAP3	Positive		Module_1	PSMG2	Positive		Module_1	RAB3GAP1	Positive
Module_1	PEX13	Positive		Module_1	RPS6KA5	Positive		Module_1	PTBP3	Positive		Module_1	RAB3IP	Positive
Module_1	PGGT1B	Positive		Module_1	RPS6KB1	Positive		Module_1	PTER	Positive		Module_1	RAB5A	Positive
Module_1	PGM2L1	Positive		Module_1	RRM2B	Positive		Module_1	PTGES3	Positive		Module_1	RABEP1	Positive
Module_1	PHAX	Positive		Module_1	RSBN1	Positive		Module_1	PTP4A1	Positive		Module_1	RABGAP1L	Positive
Module_1	PHF10	Positive		Module_1	RSBN1L	Positive		Module_1	PTP4A2	Positive		Module_1	RABL3	Positive
Module_1	PHF3	Positive		Module_1	RSRC1	Positive		Module_1	PTTG1IP	Positive		Module_1	RAD17	Positive
Module_1	PHF6	Positive		Module_1	RSRC2	Positive		Module_1	PYROXD1	Positive		Module_1	RALGAPA1	Positive
Module_1	PHIP	Positive		Module_1	RUFY2	Positive		Module_1	RAB10	Positive		Module_1	RALGAPB	Positive
Module_1	PHKB	Positive		Module_1	RYBP	Positive		Module_1	RAB11A	Positive		Module_1	RALGPS2	Positive
Module_1	PHTF1	Positive		Module_1	S100PBP	Positive		Module_1	RAB14	Positive		Module_1	RANBP2	Positive
Module_1	PICALM	Positive		Module_1	SAMD8	Positive		Module_1	RAB18	Positive		Module_1	RAP2C	Positive
Module_1	PIGK	Positive		Module_1	SCAF11	Positive		Module_1	RAB1A	Positive		Module_1	RAPGEF5	Positive
Module_1	PIK3C2A	Positive		Module_1	SCAMP1	Positive		Module_1	RAB28	Positive		Module_1	RASA2	Positive
Module_1	PIK3CA	Positive		Module_1	SCARB2	Positive		Module_1	RAB33B	Positive		Module_1	RB1CC1	Positive
Module_1	PIK3CB	Positive		Module_1	SCLT1	Positive		Module_1	RAB4A	Positive		Module_1	RBAK	Positive
Module_1	PIK3R4	Positive		Module_1	SCYL2	Positive		Module_1	RAB5A	Positive		Module_1	RBBP5	Positive
Module_1	PIKFYVE	Positive		Module_1	SDAD1	Positive		Module_1	RAB9A	Positive		Module_1	RBBP6	Positive
Module_1	PIP5K1A	Positive		Module_1	SDCCAG8	Positive		Module_1	RABGGTB	Positive		Module_1	RBL2	Positive
Module_1	PJA2	Positive		Module_1	SDE2	Positive		Module_1	RABL3	Positive		Module_1	RBM12	Positive
Module_1	PKN2	Positive		Module_1	SEC23A	Positive		Module_1	RAC1	Positive		Module_1	RBM12B	Positive
Module_1	PLEKHA1	Positive		Module_1	SEC23IP	Positive		Module_1	RALA	Positive		Module_1	RBM25	Positive
Module_1	PLEKHA3	Positive		Module_1	SEC24A	Positive		Module_1	RALB	Positive		Module_1	RBM27	Positive
Module_1	PLS1	Positive		Module_1	SEC24B	Positive		Module_1	RAP1A	Positive		Module_1	RBM41	Positive
Module_1	PMM2	Positive		Module_1	SEC62	Positive		Module_1	RAP1B	Positive		Module_1	RBPJ	Positive
Module_1	PMS1	Positive		Module_1	SENP1	Positive		Module_1	RAP1GDS1	Positive		Module_1	RC3H1	Positive
Module_1	PNN	Positive		Module_1	SENP6	Positive		Module_1	RAP2A	Positive		Module_1	RC3H2	Positive
Module_1	POF1B	Positive		Module_1	SENP7	Positive		Module_1	RAP2C	Positive		Module_1	REST	Positive
Module_1	POGK	Positive		Module_1	SEPSECS	Positive		Module_1	RAPGEF6	Positive		Module_1	REV3L	Positive
Module_1	POLI	Positive		Module_1	SERBP1	Positive		Module_1	RARS2	Positive		Module_1	RFC1	Positive
Module_1	POLK	Positive		Module_1	SET	Positive		Module_1	RB1	Positive		Module_1	RFFL	Positive
Module_1	POLQ	Positive		Module_1	SETD3	Positive		Module_1	RBBP4	Positive		Module_1	RFX7	Positive
Module_1	POLR2B	Positive		Module_1	SFT2D2	Positive		Module_1	RBBP9	Positive		Module_1	RHNO1	Positive
Module_1	PPID	Positive		Module_1	SHOC2	Positive		Module_1	RBM18	Positive		Module_1	RICTOR	Positive
Module_1	PPIG	Positive		Module_1	SIRT1	Positive		Module_1	RBM22	Positive		Module_1	RIF1	Positive
Module_1	PPIL4	Positive		Module_1	SKAP2	Positive		Module_1	RBM27	Positive		Module_1	RLIM	Positive
Module_1	PPIP5K2	Positive		Module_1	SLAIN2	Positive		Module_1	RBM45	Positive		Module_1	RNF138	Positive
Module_1	PPM1B	Positive		Module_1	SLC16A1	Positive		Module_1	RBM7	Positive		Module_1	RNF141	Positive
Module_1	PPP1CB	Positive		Module_1	SLC25A24	Positive		Module_1	RBMXL1	Positive		Module_1	RNF169	Positive
Module_1	PPP1R12A	Positive		Module_1	SLC2A13	Positive		Module_1	RCN2	Positive		Module_1	ROCK2	Positive
Module_1	PPP1R21	Positive		Module_1	SLC30A1	Positive		Module_1	RDH10	Positive		Module_1	RPAP3	Positive
Module_1	PPP4R2	Positive		Module_1	SLC30A6	Positive		Module_1	REEP5	Positive		Module_1	RPRD1A	Positive
Module_1	PPP6R3	Positive		Module_1	SLC30A9	Positive		Module_1	RFK	Positive		Module_1	RPS6KA3	Positive
Module_1	PPTC7	Positive		Module_1	SLC35E3	Positive		Module_1	RHOT1	Positive		Module_1	RPS6KB1	Positive
Module_1	PREPL	Positive		Module_1	SLC38A1	Positive		Module_1	RINT1	Positive		Module_1	RPS6KC1	Positive
Module_1	PRKAA1	Positive		Module_1	SLC38A2	Positive		Module_1	RIOK2	Positive		Module_1	RRN3	Positive
Module_1	PRKAR1A	Positive		Module_1	SLC4A7	Positive		Module_1	RMDN1	Positive		Module_1	RSBN1	Positive
Module_1	PRKCI	Positive		Module_1	SLC5A3	Positive		Module_1	RMI1	Positive		Module_1	RSF1	Positive
Module_1	PRKD3	Positive		Module_1	SLU7	Positive		Module_1	RNF115	Positive		Module_1	RTF1	Positive
Module_1	PRPF18	Positive		Module_1	SLX4IP	Positive		Module_1	RNF13	Positive		Module_1	RTTN	Positive
Module_1	PRPF38B	Positive		Module_1	SMAD5	Positive		Module_1	RNF130	Positive		Module_1	RUFY2	Positive
Module_1	PRPF40A	Positive		Module_1	SMARCA5	Positive		Module_1	RNF138	Positive		Module_1	RYBP	Positive
Module_1	PRPF4B	Positive		Module_1	SMARCAD1	Positive		Module_1	RNF14	Positive		Module_1	S100PBP	Positive
Module_1	PRR3	Positive		Module_1	SMC3	Positive		Module_1	RNF141	Positive		Module_1	SAMD12	Positive
Module_1	PRRG1	Positive		Module_1	SMC4	Positive		Module_1	RNF149	Positive		Module_1	SAMD8	Positive
Module_1	PSME4	Positive		Module_1	SMC5	Positive		Module_1	RNF2	Positive		Module_1	SBF2	Positive
Module_1	PTBP3	Positive		Module_1	SMIM13	Positive		Module_1	RNFT1	Positive		Module_1	SCAF11	Positive
Module_1	PTPN11	Positive		Module_1	SMIM15	Positive		Module_1	RP2	Positive		Module_1	SCAF8	Positive
Module_1	PTPN12	Positive		Module_1	SMURF2	Positive		Module_1	RPAP2	Positive		Module_1	SCAMP1	Positive
Module_1	PTPN4	Positive		Module_1	SNAPC1	Positive		Module_1	RPAP3	Positive		Module_1	SCAPER	Positive
Module_1	PUM2	Positive		Module_1	SNAPC3	Positive		Module_1	RPE	Positive		Module_1	SCYL2	Positive
Module_1	PURA	Positive		Module_1	SNIP1	Positive		Module_1	RPF1	Positive		Module_1	SDAD1	Positive
Module_1	PUS7L	Positive		Module_1	SNRNP27	Positive		Module_1	RPP14	Positive		Module_1	SDE2	Positive
Module_1	PWWP2A	Positive		Module_1	SNW1	Positive		Module_1	RPRD1A	Positive		Module_1	SEC23IP	Positive
Module_1	QSER1	Positive		Module_1	SNX13	Positive		Module_1	RRAGC	Positive		Module_1	SEC24A	Positive
Module_1	RAB10	Positive		Module_1	SNX16	Positive		Module_1	RRM2B	Positive		Module_1	SEC24B	Positive
Module_1	RAB18	Positive		Module_1	SOCS4	Positive		Module_1	RSL24D1	Positive		Module_1	SEC62	Positive
Module_1	RAB21	Positive		Module_1	SP3	Positive		Module_1	RSRC1	Positive		Module_1	SECISBP2L	Positive
Module_1	RAB30	Positive		Module_1	SP4	Positive		Module_1	RTCA	Positive		Module_1	SEL1L	Positive
Module_1	RAB3GAP1	Positive		Module_1	SPAST	Positive		Module_1	RTN3	Positive		Module_1	SENP1	Positive
Module_1	RAB5A	Positive		Module_1	SPATS2	Positive		Module_1	RTN4	Positive		Module_1	SENP2	Positive
Module_1	RABGAP1	Positive		Module_1	SPATS2L	Positive		Module_1	RWDD2A	Positive		Module_1	SENP6	Positive
Module_1	RABL3	Positive		Module_1	SPEF2	Positive		Module_1	RWDD2B	Positive		Module_1	SENP7	Positive
Module_1	RAD17	Positive		Module_1	SPIN1	Positive		Module_1	RWDD4	Positive		Module_1	SEPSECS	Positive
Module_1	RALGAPA1	Positive		Module_1	SPOPL	Positive		Module_1	RYK	Positive		Module_1	SETD7	Positive
Module_1	RALGPS2	Positive		Module_1	SPTY2D1	Positive		Module_1	SACM1L	Positive		Module_1	SF3B1	Positive
Module_1	RANBP2	Positive		Module_1	SRP19	Positive		Module_1	SAR1A	Positive		Module_1	SFMBT1	Positive
Module_1	RAP1A	Positive		Module_1	SRP54	Positive		Module_1	SAR1B	Positive		Module_1	SFT2D2	Positive
Module_1	RAP2C	Positive		Module_1	SRPK2	Positive		Module_1	SAT1	Positive		Module_1	SHOC2	Positive
Module_1	RAPGEF6	Positive		Module_1	SRRD	Positive		Module_1	SC5D	Positive		Module_1	SHPRH	Positive
Module_1	RASA2	Positive		Module_1	SRSF11	Positive		Module_1	SCAMP1	Positive		Module_1	SIRT1	Positive
Module_1	RASSF3	Positive		Module_1	STAM2	Positive		Module_1	SCCPDH	Positive		Module_1	SKIL	Positive
Module_1	RAVER2	Positive		Module_1	STEAP2	Positive		Module_1	SCFD1	Positive		Module_1	SLAIN2	Positive
Module_1	RBAK	Positive		Module_1	STK39	Positive		Module_1	SCOC	Positive		Module_1	SLC25A36	Positive
Module_1	RBBP5	Positive		Module_1	STRN	Positive		Module_1	SCP2	Positive		Module_1	SLC2A13	Positive
Module_1	RBBP6	Positive		Module_1	STXBP3	Positive		Module_1	SCYL2	Positive		Module_1	SLC30A6	Positive
Module_1	RBM12	Positive		Module_1	STXBP4	Positive		Module_1	SDHC	Positive		Module_1	SLC30A7	Positive
Module_1	RBM12B	Positive		Module_1	STXBP5	Positive		Module_1	SDHD	Positive		Module_1	SLC33A1	Positive
Module_1	RBM25	Positive		Module_1	STYX	Positive		Module_1	SEC11C	Positive		Module_1	SLC35D1	Positive
Module_1	RBM27	Positive		Module_1	SUCLG2	Positive		Module_1	SEC22B	Positive		Module_1	SLC38A1	Positive
Module_1	RBM4	Positive		Module_1	SUCO	Positive		Module_1	SEC62	Positive		Module_1	SLC38A2	Positive
Module_1	RBMXL1	Positive		Module_1	SUDS3	Positive		Module_1	SENP8	Positive		Module_1	SLC4A7	Positive
Module_1	RBPJ	Positive		Module_1	SUZ12	Positive		Module_1	SERAC1	Positive		Module_1	SLC5A3	Positive
Module_1	RC3H1	Positive		Module_1	SVIP	Positive		Module_1	SH3BGRL2	Positive		Module_1	SLC7A11	Positive
Module_1	RC3H2	Positive		Module_1	SYF2	Positive		Module_1	SH3YL1	Positive		Module_1	SLK	Positive
Module_1	RECQL	Positive		Module_1	SYNCRIP	Positive		Module_1	SHOC2	Positive		Module_1	SLMAP	Positive
Module_1	REST	Positive		Module_1	SYNJ2BP	Positive		Module_1	SIKE1	Positive		Module_1	SMAD1	Positive
Module_1	REV1	Positive		Module_1	TAB2	Positive		Module_1	SIRT1	Positive		Module_1	SMAD5	Positive
Module_1	RFC1	Positive		Module_1	TAF1A	Positive		Module_1	SKA2	Positive		Module_1	SMARCA5	Positive
Module_1	RFFL	Positive		Module_1	TAF2	Positive		Module_1	SKP1	Positive		Module_1	SMARCAD1	Positive
Module_1	RFX7	Positive		Module_1	TAOK1	Positive		Module_1	SLC15A4	Positive		Module_1	SMC3	Positive
Module_1	RICTOR	Positive		Module_1	TAPT1	Positive		Module_1	SLC25A16	Positive		Module_1	SMC4	Positive
Module_1	RIF1	Positive		Module_1	TARDBP	Positive		Module_1	SLC25A40	Positive		Module_1	SMC5	Positive
Module_1	RLF	Positive		Module_1	TAX1BP1	Positive		Module_1	SLC25A46	Positive		Module_1	SMC6	Positive
Module_1	RND3	Positive		Module_1	TBC1D12	Positive		Module_1	SLC30A5	Positive		Module_1	SMG1	Positive
Module_1	RNF103	Positive		Module_1	TBC1D23	Positive		Module_1	SLC30A6	Positive		Module_1	SMG7	Positive
Module_1	RNF19A	Positive		Module_1	TBC1D8B	Positive		Module_1	SLC30A9	Positive		Module_1	SMG8	Positive
Module_1	RNF20	Positive		Module_1	TBK1	Positive		Module_1	SLC33A1	Positive		Module_1	SMURF2	Positive
Module_1	RNGTT	Positive		Module_1	TBL1XR1	Positive		Module_1	SLC35A1	Positive		Module_1	SNX13	Positive
Module_1	RP2	Positive		Module_1	TDG	Positive		Module_1	SLC35A5	Positive		Module_1	SNX19	Positive
Module_1	RPAP2	Positive		Module_1	TERF1	Positive		Module_1	SLC35B3	Positive		Module_1	SOCS4	Positive
Module_1	RPAP3	Positive		Module_1	TERF2IP	Positive		Module_1	SLC35D2	Positive		Module_1	SOCS6	Positive
Module_1	RPE	Positive		Module_1	TES	Positive		Module_1	SLC35E3	Positive		Module_1	SON	Positive
Module_1	RPL22	Positive		Module_1	THAP6	Positive		Module_1	SLC35F5	Positive		Module_1	SOS1	Positive
Module_1	RPL7L1	Positive		Module_1	THUMPD1	Positive		Module_1	SLC38A2	Positive		Module_1	SOS2	Positive
Module_1	RPS6KA5	Positive		Module_1	TLK1	Positive		Module_1	SLC38A6	Positive		Module_1	SOWAHC	Positive
Module_1	RPS6KB1	Positive		Module_1	TM4SF18	Positive		Module_1	SLC38A9	Positive		Module_1	SP1	Positive
Module_1	RPS6KC1	Positive		Module_1	TM9SF3	Positive		Module_1	SLC39A9	Positive		Module_1	SP3	Positive
Module_1	RRN3	Positive		Module_1	TMED8	Positive		Module_1	SLC44A1	Positive		Module_1	SPAG9	Positive
Module_1	RRP15	Positive		Module_1	TMEM167A	Positive		Module_1	SLU7	Positive		Module_1	SPAST	Positive
Module_1	RSBN1	Positive		Module_1	TMEM167B	Positive		Module_1	SMARCAD1	Positive		Module_1	SPATA5	Positive
Module_1	RSBN1L	Positive		Module_1	TMEM170A	Positive		Module_1	SMARCE1	Positive		Module_1	SPATS2	Positive
Module_1	RSF1	Positive		Module_1	TMEM181	Positive		Module_1	SMIM15	Positive		Module_1	SPDYE3	Positive
Module_1	RSPRY1	Positive		Module_1	TMEM184C	Positive		Module_1	SMIM3	Positive		Module_1	SPICE1	Positive
Module_1	RSRC1	Positive		Module_1	TMEM245	Positive		Module_1	SMIM8	Positive		Module_1	SPOPL	Positive
Module_1	RSRC2	Positive		Module_1	TMEM30A	Positive		Module_1	SMNDC1	Positive		Module_1	SPTY2D1	Positive
Module_1	RUFY2	Positive		Module_1	TMEM65	Positive		Module_1	SMU1	Positive		Module_1	SRBD1	Positive
Module_1	RYBP	Positive		Module_1	TMEM87A	Positive		Module_1	SMYD2	Positive		Module_1	SREK1	Positive
Module_1	S100PBP	Positive		Module_1	TMF1	Positive		Module_1	SNIP1	Positive		Module_1	SRFBP1	Positive
Module_1	SACM1L	Positive		Module_1	TMOD3	Positive		Module_1	SNRNP27	Positive		Module_1	SRPK2	Positive
Module_1	SASS6	Positive		Module_1	TMTC3	Positive		Module_1	SNX10	Positive		Module_1	SRRM1	Positive
Module_1	SBF2	Positive		Module_1	TMX1	Positive		Module_1	SNX14	Positive		Module_1	SSB	Positive
Module_1	SCAF11	Positive		Module_1	TMX3	Positive		Module_1	SNX16	Positive		Module_1	STAG1	Positive
Module_1	SCAF8	Positive		Module_1	TNFSF15	Positive		Module_1	SNX2	Positive		Module_1	STAG2	Positive
Module_1	SCAMP1	Positive		Module_1	TNKS2	Positive		Module_1	SNX3	Positive		Module_1	STAM2	Positive
Module_1	SCARB2	Positive		Module_1	TNPO1	Positive		Module_1	SNX4	Positive		Module_1	STIM2	Positive
Module_1	SCLT1	Positive		Module_1	TOPORS	Positive		Module_1	SNX5	Positive		Module_1	STK4	Positive
Module_1	SCRN3	Positive		Module_1	TOR1AIP1	Positive		Module_1	SNX6	Positive		Module_1	STRN	Positive
Module_1	SCYL2	Positive		Module_1	TPM4	Positive		Module_1	SNX7	Positive		Module_1	STX17	Positive
Module_1	SDAD1	Positive		Module_1	TRAPPC11	Positive		Module_1	SP100	Positive		Module_1	STX6	Positive
Module_1	SDE2	Positive		Module_1	TRAPPC6B	Positive		Module_1	SPA17	Positive		Module_1	STXBP3	Positive
Module_1	SEC23A	Positive		Module_1	TRAPPC8	Positive		Module_1	SPAST	Positive		Module_1	STXBP4	Positive
Module_1	SEC23IP	Positive		Module_1	TRIM23	Positive		Module_1	SPATA7	Positive		Module_1	STXBP5	Positive
Module_1	SEC24B	Positive		Module_1	TRIM5	Positive		Module_1	SPCS3	Positive		Module_1	SUCO	Positive
Module_1	SECISBP2L	Positive		Module_1	TRIP4	Positive		Module_1	SPRTN	Positive		Module_1	SUDS3	Positive
Module_1	SENP1	Positive		Module_1	TRMT1L	Positive		Module_1	SPTLC1	Positive		Module_1	SUN1	Positive
Module_1	SENP2	Positive		Module_1	TRNT1	Positive		Module_1	SREK1IP1	Positive		Module_1	SUZ12	Positive
Module_1	SENP6	Positive		Module_1	TRPM7	Positive		Module_1	SRFBP1	Positive		Module_1	SVIP	Positive
Module_1	SENP7	Positive		Module_1	TSPYL1	Positive		Module_1	SRP19	Positive		Module_1	SYNJ2BP	Positive
Module_1	SERBP1	Positive		Module_1	TTF1	Positive		Module_1	SRP54	Positive		Module_1	SYNRG	Positive
Module_1	SERINC1	Positive		Module_1	TWF1	Positive		Module_1	SRP9	Positive		Module_1	SYTL2	Positive
Module_1	SESTD1	Positive		Module_1	TXNDC16	Positive		Module_1	SRSF8	Positive		Module_1	TAB2	Positive
Module_1	SF3B1	Positive		Module_1	UBA5	Positive		Module_1	SSR1	Positive		Module_1	TACC1	Positive
Module_1	SFPQ	Positive		Module_1	UBA6	Positive		Module_1	SSR3	Positive		Module_1	TAF1A	Positive
Module_1	SFT2D2	Positive		Module_1	UBE2J1	Positive		Module_1	ST7	Positive		Module_1	TAF2	Positive
Module_1	SH3KBP1	Positive		Module_1	UBE3A	Positive		Module_1	ST7L	Positive		Module_1	TAF3	Positive
Module_1	SHOC2	Positive		Module_1	UBE3C	Positive		Module_1	STAM	Positive		Module_1	TAF9B	Positive
Module_1	SIKE1	Positive		Module_1	UBLCP1	Positive		Module_1	STAM2	Positive		Module_1	TAOK1	Positive
Module_1	SIRT1	Positive		Module_1	UBQLN1	Positive		Module_1	STAMBP	Positive		Module_1	TAPT1	Positive
Module_1	SKAP2	Positive		Module_1	UBR1	Positive		Module_1	STARD4	Positive		Module_1	TBC1D12	Positive
Module_1	SLC25A12	Positive		Module_1	UBR3	Positive		Module_1	STEAP1	Positive		Module_1	TBC1D8B	Positive
Module_1	SLC25A36	Positive		Module_1	UBTD2	Positive		Module_1	STK17A	Positive		Module_1	TBK1	Positive
Module_1	SLC25A46	Positive		Module_1	UBXN2A	Positive		Module_1	STK17B	Positive		Module_1	TCAF1	Positive
Module_1	SLC30A1	Positive		Module_1	UBXN2B	Positive		Module_1	STK3	Positive		Module_1	TCF12	Positive
Module_1	SLC30A5	Positive		Module_1	UBXN4	Positive		Module_1	STX12	Positive		Module_1	TERF2	Positive
Module_1	SLC30A6	Positive		Module_1	UEVLD	Positive		Module_1	STX7	Positive		Module_1	TGOLN2	Positive
Module_1	SLC30A7	Positive		Module_1	UFL1	Positive		Module_1	STXBP3	Positive		Module_1	THAP5	Positive
Module_1	SLC33A1	Positive		Module_1	UGP2	Positive		Module_1	SUCLA2	Positive		Module_1	THOC2	Positive
Module_1	SLC35A5	Positive		Module_1	UHMK1	Positive		Module_1	SUCLG2	Positive		Module_1	THRAP3	Positive
Module_1	SLC35F5	Positive		Module_1	UHRF1BP1L	Positive		Module_1	SUMO1	Positive		Module_1	THUMPD1	Positive
Module_1	SLC38A1	Positive		Module_1	USO1	Positive		Module_1	SUMO2	Positive		Module_1	THUMPD3	Positive
Module_1	SLC38A2	Positive		Module_1	USP1	Positive		Module_1	SYPL1	Positive		Module_1	TLK1	Positive
Module_1	SLC4A1AP	Positive		Module_1	USP16	Positive		Module_1	TADA1	Positive		Module_1	TLK2	Positive
Module_1	SLC4A7	Positive		Module_1	USP25	Positive		Module_1	TAF13	Positive		Module_1	TMED7	Positive
Module_1	SLC5A3	Positive		Module_1	USP28	Positive		Module_1	TAF1B	Positive		Module_1	TMEM167A	Positive
Module_1	SLC9A6	Positive		Module_1	USP3	Positive		Module_1	TAF7	Positive		Module_1	TMEM181	Positive
Module_1	SLK	Positive		Module_1	USP33	Positive		Module_1	TANK	Positive		Module_1	TMEM209	Positive
Module_1	SLMAP	Positive		Module_1	USP37	Positive		Module_1	TAX1BP1	Positive		Module_1	TMEM254	Positive
Module_1	SLU7	Positive		Module_1	USP38	Positive		Module_1	TBC1D15	Positive		Module_1	TMEM65	Positive
Module_1	SMAD5	Positive		Module_1	USP46	Positive		Module_1	TBC1D23	Positive		Module_1	TMEM67	Positive
Module_1	SMARCA5	Positive		Module_1	USP53	Positive		Module_1	TBCA	Positive		Module_1	TMF1	Positive
Module_1	SMARCAD1	Positive		Module_1	USP8	Positive		Module_1	TBCE	Positive		Module_1	TMOD3	Positive
Module_1	SMC3	Positive		Module_1	UTP20	Positive		Module_1	TBK1	Positive		Module_1	TMTC3	Positive
Module_1	SMC4	Positive		Module_1	VCPIP1	Positive		Module_1	TBL1XR1	Positive		Module_1	TMX3	Positive
Module_1	SMC5	Positive		Module_1	VCPKMT	Positive		Module_1	TCAIM	Positive		Module_1	TNKS2	Positive
Module_1	SMC6	Positive		Module_1	VEZT	Positive		Module_1	TCEAL1	Positive		Module_1	TNPO1	Positive
Module_1	SMG1	Positive		Module_1	VPS26A	Positive		Module_1	TCEAL8	Positive		Module_1	TOP2B	Positive
Module_1	SMIM13	Positive		Module_1	VPS35	Positive		Module_1	TCTN3	Positive		Module_1	TOPBP1	Positive
Module_1	SMIM15	Positive		Module_1	VRK2	Positive		Module_1	TDRD7	Positive		Module_1	TOR1AIP2	Positive
Module_1	SMURF2	Positive		Module_1	VTI1A	Positive		Module_1	TGDS	Positive		Module_1	TRAF6	Positive
Module_1	SNRK	Positive		Module_1	VTI1B	Positive		Module_1	THAP1	Positive		Module_1	TRAPPC11	Positive
Module_1	SNRNP48	Positive		Module_1	WAC	Positive		Module_1	THAP2	Positive		Module_1	TRAPPC8	Positive
Module_1	SNX13	Positive		Module_1	WASL	Positive		Module_1	THAP5	Positive		Module_1	TRIM33	Positive
Module_1	SNX2	Positive		Module_1	WDFY1	Positive		Module_1	THAP6	Positive		Module_1	TRIP11	Positive
Module_1	SNX4	Positive		Module_1	WDPCP	Positive		Module_1	THAP9	Positive		Module_1	TRIP12	Positive
Module_1	SOCS4	Positive		Module_1	WDR11	Positive		Module_1	THUMPD3	Positive		Module_1	TRIP4	Positive
Module_1	SOCS5	Positive		Module_1	WDR26	Positive		Module_1	TIAL1	Positive		Module_1	TRMT1L	Positive
Module_1	SOS1	Positive		Module_1	WDR36	Positive		Module_1	TIFA	Positive		Module_1	TRNT1	Positive
Module_1	SOS2	Positive		Module_1	WDR89	Positive		Module_1	TIGD2	Positive		Module_1	TRPM7	Positive
Module_1	SP3	Positive		Module_1	WRN	Positive		Module_1	TIMM10B	Positive		Module_1	TRUB1	Positive
Module_1	SPAST	Positive		Module_1	WWP1	Positive		Module_1	TIMM17A	Positive		Module_1	TSC22D2	Positive
Module_1	SPIN1	Positive		Module_1	XPO1	Positive		Module_1	TIMM21	Positive		Module_1	TTC3	Positive
Module_1	SPOPL	Positive		Module_1	XPR1	Positive		Module_1	TIPRL	Positive		Module_1	TTC30A	Positive
Module_1	SPTY2D1	Positive		Module_1	XRN1	Positive		Module_1	TM2D1	Positive		Module_1	TTC33	Positive
Module_1	SREK1	Positive		Module_1	XRN2	Positive		Module_1	TM9SF2	Positive		Module_1	TUG1	Positive
Module_1	SREK1IP1	Positive		Module_1	YES1	Positive		Module_1	TMBIM4	Positive		Module_1	TWF1	Positive
Module_1	SRFBP1	Positive		Module_1	YME1L1	Positive		Module_1	TMCO1	Positive		Module_1	TXNDC16	Positive
Module_1	SRPK1	Positive		Module_1	YOD1	Positive		Module_1	TMED2	Positive		Module_1	TYW1	Positive
Module_1	SRPK2	Positive		Module_1	YTHDC2	Positive		Module_1	TMED5	Positive		Module_1	U2SURP	Positive
Module_1	SRRD	Positive		Module_1	YTHDF2	Positive		Module_1	TMED7	Positive		Module_1	UBA5	Positive
Module_1	SRSF10	Positive		Module_1	ZBTB1	Positive		Module_1	TMEM106B	Positive		Module_1	UBA6	Positive
Module_1	SRSF11	Positive		Module_1	ZBTB11	Positive		Module_1	TMEM123	Positive		Module_1	UBE3A	Positive
Module_1	SSB	Positive		Module_1	ZBTB14	Positive		Module_1	TMEM135	Positive		Module_1	UBE3C	Positive
Module_1	STAM2	Positive		Module_1	ZBTB21	Positive		Module_1	TMEM144	Positive		Module_1	UBE4A	Positive
Module_1	STK26	Positive		Module_1	ZBTB41	Positive		Module_1	TMEM161B	Positive		Module_1	UBN2	Positive
Module_1	STK38L	Positive		Module_1	ZBTB44	Positive		Module_1	TMEM165	Positive		Module_1	UBR1	Positive
Module_1	STRN	Positive		Module_1	ZBTB6	Positive		Module_1	TMEM167A	Positive		Module_1	UBR2	Positive
Module_1	STT3B	Positive		Module_1	ZC2HC1A	Positive		Module_1	TMEM182	Positive		Module_1	UBR3	Positive
Module_1	STX17	Positive		Module_1	ZC3H12C	Positive		Module_1	TMEM19	Positive		Module_1	UBXN2B	Positive
Module_1	STXBP3	Positive		Module_1	ZC3H14	Positive		Module_1	TMEM230	Positive		Module_1	UBXN4	Positive
Module_1	STXBP4	Positive		Module_1	ZCCHC8	Positive		Module_1	TMEM237	Positive		Module_1	UBXN7	Positive
Module_1	STXBP5	Positive		Module_1	ZCRB1	Positive		Module_1	TMEM251	Positive		Module_1	UFL1	Positive
Module_1	SUCO	Positive		Module_1	ZDHHC21	Positive		Module_1	TMEM254	Positive		Module_1	UGGT1	Positive
Module_1	SUDS3	Positive		Module_1	ZFAND5	Positive		Module_1	TMEM39A	Positive		Module_1	UGP2	Positive
Module_1	SUZ12	Positive		Module_1	ZFP1	Positive		Module_1	TMEM41B	Positive		Module_1	UHMK1	Positive
Module_1	SWT1	Positive		Module_1	ZFP91	Positive		Module_1	TMEM50A	Positive		Module_1	UHRF1BP1L	Positive
Module_1	SYAP1	Positive		Module_1	ZFX	Positive		Module_1	TMEM50B	Positive		Module_1	UPF2	Positive
Module_1	SYNCRIP	Positive		Module_1	ZFYVE16	Positive		Module_1	TMEM59	Positive		Module_1	USO1	Positive
Module_1	TAB2	Positive		Module_1	ZHX1	Positive		Module_1	TMEM62	Positive		Module_1	USP1	Positive
Module_1	TAF1A	Positive		Module_1	ZKSCAN3	Positive		Module_1	TMEM69	Positive		Module_1	USP12	Positive
Module_1	TAF4B	Positive		Module_1	ZMYM4	Positive		Module_1	TMEM9B	Positive		Module_1	USP15	Positive
Module_1	TANK	Positive		Module_1	ZNF136	Positive		Module_1	TMX1	Positive		Module_1	USP16	Positive
Module_1	TAOK1	Positive		Module_1	ZNF146	Positive		Module_1	TMX4	Positive		Module_1	USP24	Positive
Module_1	TARDBP	Positive		Module_1	ZNF148	Positive		Module_1	TOB1	Positive		Module_1	USP3	Positive
Module_1	TBC1D12	Positive		Module_1	ZNF18	Positive		Module_1	TOM1L1	Positive		Module_1	USP33	Positive
Module_1	TBC1D19	Positive		Module_1	ZNF180	Positive		Module_1	TOMM20	Positive		Module_1	USP34	Positive
Module_1	TBC1D23	Positive		Module_1	ZNF184	Positive		Module_1	TPD52	Positive		Module_1	USP37	Positive
Module_1	TBC1D8B	Positive		Module_1	ZNF189	Positive		Module_1	TPM3	Positive		Module_1	USP42	Positive
Module_1	TBK1	Positive		Module_1	ZNF22	Positive		Module_1	TPMT	Positive		Module_1	USP46	Positive
Module_1	TBL1XR1	Positive		Module_1	ZNF267	Positive		Module_1	TRAM1	Positive		Module_1	USP47	Positive
Module_1	TCAF1	Positive		Module_1	ZNF280D	Positive		Module_1	TRAPPC13	Positive		Module_1	USP48	Positive
Module_1	TCEAL8	Positive		Module_1	ZNF281	Positive		Module_1	TRDMT1	Positive		Module_1	USP8	Positive
Module_1	TDRD3	Positive		Module_1	ZNF286A	Positive		Module_1	TRIM13	Positive		Module_1	USP9X	Positive
Module_1	TEAD1	Positive		Module_1	ZNF292	Positive		Module_1	TRIM59	Positive		Module_1	UTP20	Positive
Module_1	TERF2IP	Positive		Module_1	ZNF354A	Positive		Module_1	TRIQK	Positive		Module_1	UVRAG	Positive
Module_1	TEX2	Positive		Module_1	ZNF430	Positive		Module_1	TRMT10A	Positive		Module_1	VCPIP1	Positive
Module_1	TFAM	Positive		Module_1	ZNF518A	Positive		Module_1	TRMT13	Positive		Module_1	VEZT	Positive
Module_1	TFCP2	Positive		Module_1	ZNF562	Positive		Module_1	TRMT5	Positive		Module_1	VPS13C	Positive
Module_1	TFRC	Positive		Module_1	ZNF616	Positive		Module_1	TRNT1	Positive		Module_1	VPS4B	Positive
Module_1	TGFBR1	Positive		Module_1	ZNF644	Positive		Module_1	TRUB1	Positive		Module_1	VPS8	Positive
Module_1	THAP6	Positive		Module_1	ZNF654	Positive		Module_1	TSEN15	Positive		Module_1	WAC	Positive
Module_1	THUMPD1	Positive		Module_1	ZNF664	Positive		Module_1	TSN	Positive		Module_1	WDFY1	Positive
Module_1	TLK1	Positive		Module_1	ZNF721	Positive		Module_1	TSNAX	Positive		Module_1	WDR11	Positive
Module_1	TLK2	Positive		Module_1	ZNF770	Positive		Module_1	TSPAN31	Positive		Module_1	WDR36	Positive
Module_1	TMCC1	Positive		Module_1	ZNF776	Positive		Module_1	TSPAN8	Positive		Module_1	WIPF2	Positive
Module_1	TMED5	Positive		Module_1	ZNF845	Positive		Module_1	TTC33	Positive		Module_1	WWP1	Positive
Module_1	TMED8	Positive		Module_1	ZNHIT6	Positive		Module_1	TUBD1	Positive		Module_1	XIAP	Positive
Module_1	TMEM167A	Positive		Module_1	ZSCAN31	Positive		Module_1	TWF1	Positive		Module_1	XPO1	Positive
Module_1	TMEM170A	Positive		Module_1	ZYG11B	Positive		Module_1	TXNDC9	Positive		Module_1	XPR1	Positive
Module_1	TMEM181	Positive		Module_1	ZZZ3	Positive		Module_1	TXNL1	Positive		Module_1	XRN1	Positive
Module_1	TMEM184C	Positive		Module_1	STK4	Positive		Module_1	UBA3	Positive		Module_1	YES1	Positive
Module_1	TMEM245	Positive		Module_1	TTC13	Positive		Module_1	UBE2B	Positive		Module_1	YOD1	Positive
Module_1	TMEM30A	Positive		Module_1	OTUD3	Positive		Module_1	UBE2D1	Positive		Module_1	YTHDC1	Positive
Module_1	TMEM87B	Positive		Module_1	PPM1L	Positive		Module_1	UBE2D3	Positive		Module_1	ZBTB11	Positive
Module_1	TMF1	Positive		Module_1	PPP2R2A	Positive		Module_1	UBE2E1	Positive		Module_1	ZBTB14	Positive
Module_1	TMTC3	Positive		Module_1	RAB1A	Positive		Module_1	UBE2E3	Positive		Module_1	ZBTB21	Positive
Module_1	TMX3	Positive		Module_1	RAB4A	Positive		Module_1	UBE2F	Positive		Module_1	ZBTB33	Positive
Module_1	TNKS2	Positive		Module_1	ABCB9	Negative		Module_1	UBE2J1	Positive		Module_1	ZBTB41	Positive
Module_1	TNPO1	Positive		Module_1	AIP	Negative		Module_1	UBE2K	Positive		Module_1	ZBTB44	Positive
Module_1	TOP2A	Positive		Module_1	B3GNTL1	Negative		Module_1	UBE2Q2	Positive		Module_1	ZBTB6	Positive
Module_1	TOP2B	Positive		Module_1	B4GALT7	Negative		Module_1	UBE2W	Positive		Module_1	ZBTB8A	Positive
Module_1	TOPBP1	Positive		Module_1	BRI3	Negative		Module_1	UBLCP1	Positive		Module_1	ZC3H11A	Positive
Module_1	TOPORS	Positive		Module_1	C22ORF39	Negative		Module_1	UBTD2	Positive		Module_1	ZC3H6	Positive
Module_1	TOR1AIP1	Positive		Module_1	CD151	Negative		Module_1	UBXN2A	Positive		Module_1	ZC3HAV1	Positive
Module_1	TRAF3IP1	Positive		Module_1	CHMP2A	Negative		Module_1	UBXN4	Positive		Module_1	ZCCHC8	Positive
Module_1	TRAF6	Positive		Module_1	COMT	Negative		Module_1	UCHL5	Positive		Module_1	ZDHHC13	Positive
Module_1	TRAK2	Positive		Module_1	ETFB	Negative		Module_1	UEVLD	Positive		Module_1	ZFC3H1	Positive
Module_1	TRAPPC11	Positive		Module_1	GADD45G	Negative		Module_1	UFL1	Positive		Module_1	ZFP91	Positive
Module_1	TRIM2	Positive		Module_1	GMPPA	Negative		Module_1	UFM1	Positive		Module_1	ZFR	Positive
Module_1	TRIM23	Positive		Module_1	GPRC5C	Negative		Module_1	UFSP2	Positive		Module_1	ZFYVE16	Positive
Module_1	TRIM33	Positive		Module_1	HYAL2	Negative		Module_1	UGGT2	Positive		Module_1	ZHX1	Positive
Module_1	TRIP11	Positive		Module_1	JOSD2	Negative		Module_1	UGP2	Positive		Module_1	ZKSCAN1	Positive
Module_1	TRIP12	Positive		Module_1	MRPL55	Negative		Module_1	UMAD1	Positive		Module_1	ZKSCAN8	Positive
Module_1	TRMT1L	Positive		Module_1	OAF	Negative		Module_1	USP1	Positive		Module_1	ZMYM4	Positive
Module_1	TRPM7	Positive		Module_1	OSGIN1	Negative		Module_1	USP15	Positive		Module_1	ZMYND11	Positive
Module_1	TSN	Positive		Module_1	PMEL	Negative		Module_1	USP16	Positive		Module_1	ZNF106	Positive
Module_1	TTC21B	Positive		Module_1	POLR2I	Negative		Module_1	USP33	Positive		Module_1	ZNF107	Positive
Module_1	TTC3	Positive		Module_1	RPS28	Negative		Module_1	VAMP3	Positive		Module_1	ZNF146	Positive
Module_1	TTF1	Positive		Module_1	SDSL	Negative		Module_1	VAMP4	Positive		Module_1	ZNF148	Positive
Module_1	TTF2	Positive		Module_1	SIL1	Negative		Module_1	VAMP7	Positive		Module_1	ZNF217	Positive
Module_1	TTL	Positive		Module_1	SLC25A6	Negative		Module_1	VBP1	Positive		Module_1	ZNF24	Positive
Module_1	TWF1	Positive		Module_1	SNAP47	Negative		Module_1	VKORC1L1	Positive		Module_1	ZNF280C	Positive
Module_1	TXNRD1	Positive		Module_1	SP5	Negative		Module_1	VMP1	Positive		Module_1	ZNF280D	Positive
Module_1	TXNRD3	Positive		Module_1	STOML1	Negative		Module_1	VPS26A	Positive		Module_1	ZNF281	Positive
Module_1	TYW3	Positive		Module_1	TBCB	Negative		Module_1	VPS35	Positive		Module_1	ZNF286A	Positive
Module_1	TYW5	Positive		Module_1	TMED9	Negative		Module_1	VTA1	Positive		Module_1	ZNF292	Positive
Module_1	U2SURP	Positive		Module_1	TRPM2	Negative		Module_1	WARS2	Positive		Module_1	ZNF326	Positive
Module_1	UACA	Positive		Module_1	VPS28	Negative		Module_1	WDR36	Positive		Module_1	ZNF430	Positive
Module_1	UBA5	Positive		Module_1	WDR13	Negative		Module_1	WTAP	Positive		Module_1	ZNF441	Positive
Module_1	UBA6	Positive		Module_2	A2M	Positive		Module_1	XRCC4	Positive		Module_1	ZNF507	Positive
Module_1	UBE3A	Positive		Module_2	A4GALT	Positive		Module_1	XRCC5	Positive		Module_1	ZNF518A	Positive
Module_1	UBE4A	Positive		Module_2	ABCA1	Positive		Module_1	XRN2	Positive		Module_1	ZNF561	Positive
Module_1	UBP1	Positive		Module_2	ABI3BP	Positive		Module_1	YAF2	Positive		Module_1	ZNF562	Positive
Module_1	UBR3	Positive		Module_2	ACAN	Positive		Module_1	YIPF4	Positive		Module_1	ZNF624	Positive
Module_1	UBXN2A	Positive		Module_2	ACKR3	Positive		Module_1	YIPF5	Positive		Module_1	ZNF638	Positive
Module_1	UBXN4	Positive		Module_2	ACSS3	Positive		Module_1	YIPF6	Positive		Module_1	ZNF644	Positive
Module_1	UBXN7	Positive		Module_2	ACTA2	Positive		Module_1	YPEL5	Positive		Module_1	ZNF654	Positive
Module_1	UCHL5	Positive		Module_2	ACTG2	Positive		Module_1	YWHAZ	Positive		Module_1	ZNF664	Positive
Module_1	UEVLD	Positive		Module_2	ACVR1	Positive		Module_1	ZBED8	Positive		Module_1	ZNF770	Positive
Module_1	UFL1	Positive		Module_2	ADAM12	Positive		Module_1	ZBTB6	Positive		Module_1	ZNF800	Positive
Module_1	UHMK1	Positive		Module_2	ADAM19	Positive		Module_1	ZC2HC1A	Positive		Module_1	ZNF91	Positive
Module_1	UHRF1BP1L	Positive		Module_2	ADAM33	Positive		Module_1	ZC3H15	Positive		Module_1	ZNF92	Positive
Module_1	UIMC1	Positive		Module_2	ADAMTS1	Positive		Module_1	ZCCHC10	Positive		Module_1	ZRANB1	Positive
Module_1	UPF2	Positive		Module_2	ADAMTS10	Positive		Module_1	ZCCHC7	Positive		Module_1	ZRANB2	Positive
Module_1	USO1	Positive		Module_2	ADAMTS12	Positive		Module_1	ZCCHC9	Positive		Module_1	ZSCAN21	Positive
Module_1	USP1	Positive		Module_2	ADAMTS14	Positive		Module_1	ZCRB1	Positive		Module_1	ZSCAN29	Positive
Module_1	USP15	Positive		Module_2	ADAMTS7	Positive		Module_1	ZDHHC20	Positive		Module_1	ZYG11B	Positive
Module_1	USP16	Positive		Module_2	ADAMTS9	Positive		Module_1	ZFAND6	Positive		Module_1	SASS6	Positive
Module_1	USP25	Positive		Module_2	ADAMTSL1	Positive		Module_1	ZFP1	Positive		Module_1	ARL1	Positive
Module_1	USP28	Positive		Module_2	ADCY5	Positive		Module_1	ZFP69	Positive		Module_1	ARPC3	Positive
Module_1	USP33	Positive		Module_2	ADORA1	Positive		Module_1	ZFP91	Positive		Module_1	ATG5	Positive
Module_1	USP37	Positive		Module_2	ADPRH	Positive		Module_1	ZMPSTE24	Positive		Module_1	SNIP1	Positive
Module_1	USP38	Positive		Module_2	AEBP1	Positive		Module_1	ZMYM1	Positive		Module_1	CAMLG	Positive
Module_1	USP45	Positive		Module_2	AFAP1L1	Positive		Module_1	ZMYM6	Positive		Module_1	SUB1	Positive
Module_1	USP46	Positive		Module_2	AKAP12	Positive		Module_1	ZNF101	Positive		Module_1	SYNCRIP	Positive
Module_1	USP47	Positive		Module_2	AKR1C1	Positive		Module_1	ZNF148	Positive		Module_1	TANK	Positive
Module_1	USP8	Positive		Module_2	AKT3	Positive		Module_1	ZNF200	Positive		Module_1	CKAP2	Positive
Module_1	UTP15	Positive		Module_2	ALDH1A3	Positive		Module_1	ZNF22	Positive		Module_1	CLDN12	Positive
Module_1	UTP20	Positive		Module_2	ALDH1L2	Positive		Module_1	ZNF277	Positive		Module_1	UBR5	Positive
Module_1	VEZT	Positive		Module_2	AMIGO2	Positive		Module_1	ZNF35	Positive		Module_1	ELL2	Positive
Module_1	VPS13C	Positive		Module_2	AMOTL1	Positive		Module_1	ZNF354A	Positive		Module_1	EXOC6	Positive
Module_1	VPS26A	Positive		Module_2	ANGPT2	Positive		Module_1	ZNF440	Positive		Module_1	ZNF330	Positive
Module_1	VPS35	Positive		Module_2	ANGPTL2	Positive		Module_1	ZNF484	Positive		Module_1	GATAD2B	Positive
Module_1	VPS54	Positive		Module_2	ANK2	Positive		Module_1	ZNF487	Positive		Module_1	LMO7	Positive
Module_1	VRK2	Positive		Module_2	ANKDD1A	Positive		Module_1	ZNF512	Positive		Module_1	MAP3K13	Positive
Module_1	VTI1A	Positive		Module_2	ANKRD6	Positive		Module_1	ZNF557	Positive		Module_1	RBSN	Positive
Module_1	WAC	Positive		Module_2	ANKRD65	Positive		Module_1	ZNF561	Positive		Module_1	ACAA1	Negative
Module_1	WASL	Positive		Module_2	ANTXR1	Positive		Module_1	ZNF639	Positive		Module_1	ACOT7	Negative
Module_1	WDFY1	Positive		Module_2	ANXA6	Positive		Module_1	ZNF654	Positive		Module_1	AIP	Negative
Module_1	WDR3	Positive		Module_2	AOC3	Positive		Module_1	ZNF670	Positive		Module_1	ALDOA	Negative
Module_1	WDR33	Positive		Module_2	APBA2	Positive		Module_1	ZNF684	Positive		Module_1	ANAPC11	Negative
Module_1	WDR36	Positive		Module_2	APBB1	Positive		Module_1	ZNRF2	Positive		Module_1	ANKRD39	Negative
Module_1	WDR43	Positive		Module_2	APLNR	Positive		Module_1	ZRANB2	Positive		Module_1	AP2S1	Negative
Module_1	WDR48	Positive		Module_2	APLP2	Positive		Module_1	ANP32B	Positive		Module_1	ARF1	Negative
Module_1	WDR75	Positive		Module_2	APOD	Positive		Module_1	SMIM13	Positive		Module_1	B4GALT7	Negative
Module_1	WEE1	Positive		Module_2	AQP1	Positive		Module_1	DENND1B	Positive		Module_1	BCKDK	Negative
Module_1	WRN	Positive		Module_2	ARHGAP23	Positive		Module_1	DNAJC8	Positive		Module_1	BLVRB	Negative
Module_1	XPO1	Positive		Module_2	ARHGAP24	Positive		Module_1	GPBP1	Positive		Module_1	CAPNS1	Negative
Module_1	XPR1	Positive		Module_2	ARHGAP31	Positive		Module_1	NDUFV2	Positive		Module_1	CHCHD5	Negative
Module_1	XRN1	Positive		Module_2	ARHGEF15	Positive		Module_1	PCYT1A	Positive		Module_1	CHMP2A	Negative
Module_1	YIPF4	Positive		Module_2	ARHGEF17	Positive		Module_1	PPP1R11	Positive		Module_1	COPE	Negative
Module_1	YME1L1	Positive		Module_2	ARHGEF25	Positive		Module_1	RAB2B	Positive		Module_1	CORO1B	Negative
Module_1	YTHDC1	Positive		Module_2	ARID5A	Positive		Module_1	AKT1	Negative		Module_1	CRAT	Negative
Module_1	YTHDC2	Positive		Module_2	ARL10	Positive		Module_1	AMDHD2	Negative		Module_1	DDX41	Negative
Module_1	ZBTB1	Positive		Module_2	ARL4D	Positive		Module_1	AP2M1	Negative		Module_1	EFHD2	Negative
Module_1	ZBTB11	Positive		Module_2	ARMC9	Positive		Module_1	ARRB2	Negative		Module_1	ETFB	Negative
Module_1	ZBTB21	Positive		Module_2	ARMCX2	Positive		Module_1	ASMTL	Negative		Module_1	ETHE1	Negative
Module_1	ZBTB24	Positive		Module_2	ARSI	Positive		Module_1	DBNL	Negative		Module_1	FIS1	Negative
Module_1	ZBTB33	Positive		Module_2	ASB2	Positive		Module_1	DNAJC17	Negative		Module_1	FKBP8	Negative
Module_1	ZBTB41	Positive		Module_2	ASPN	Positive		Module_1	GNB3	Negative		Module_1	FLOT1	Negative
Module_1	ZBTB44	Positive		Module_2	ATL1	Positive		Module_1	GPN2	Negative		Module_1	GIPC1	Negative
Module_1	ZBTB6	Positive		Module_2	ATP10A	Positive		Module_1	GUSB	Negative		Module_1	GNB2	Negative
Module_1	ZC2HC1A	Positive		Module_2	ATP2B4	Positive		Module_1	INAFM1	Negative		Module_1	GRINA	Negative
Module_1	ZC3H11A	Positive		Module_2	ATP8B2	Positive		Module_1	IZUMO4	Negative		Module_1	GUK1	Negative
Module_1	ZC3H15	Positive		Module_2	ATRN	Positive		Module_1	KCNN4	Negative		Module_1	HAGH	Negative
Module_1	ZC3H7A	Positive		Module_2	AXL	Positive		Module_1	KIAA2013	Negative		Module_1	HMOX2	Negative
Module_1	ZDHHC21	Positive		Module_2	B4GALNT1	Positive		Module_1	MOB2	Negative		Module_1	HSPB1	Negative
Module_1	ZFAND5	Positive		Module_2	BACE1	Positive		Module_1	PAF1	Negative		Module_1	IDH3G	Negative
Module_1	ZFP14	Positive		Module_2	BASP1	Positive		Module_1	PMVK	Negative		Module_1	IER5L	Negative
Module_1	ZFP62	Positive		Module_2	BCL6B	Positive		Module_1	POR	Negative		Module_1	IFITM2	Negative
Module_1	ZFP90	Positive		Module_2	BEX4	Positive		Module_1	PORCN	Negative		Module_1	IFITM3	Negative
Module_1	ZFR	Positive		Module_2	BGN	Positive		Module_1	PPP2R1A	Negative		Module_1	JOSD2	Negative
Module_1	ZFYVE16	Positive		Module_2	BICC1	Positive		Module_1	RNF187	Negative		Module_1	KEAP1	Negative
Module_1	ZGRF1	Positive		Module_2	BMF	Positive		Module_1	RNF220	Negative		Module_1	LMAN2	Negative
Module_1	ZHX1	Positive		Module_2	BMP6	Positive		Module_1	SNX8	Negative		Module_1	LSR	Negative
Module_1	ZKSCAN8	Positive		Module_2	BOC	Positive		Module_1	TANGO2	Negative		Module_1	MRPL43	Negative
Module_1	ZMPSTE24	Positive		Module_2	BTBD19	Positive		Module_1	TMEM39B	Negative		Module_1	MRPL55	Negative
Module_1	ZMYM1	Positive		Module_2	C14ORF132	Positive		Module_1	UNC45A	Negative		Module_1	MRPS34	Negative
Module_1	ZMYM4	Positive		Module_2	C17ORF107	Positive		Module_1	VCP	Negative		Module_1	NDUFS8	Negative
Module_1	ZMYM6	Positive		Module_2	C1QTNF3	Positive		Module_1	ZBTB42	Negative		Module_1	NMRAL1	Negative
Module_1	ZMYND11	Positive		Module_2	C1QTNF6	Positive		Module_2	A2M	Positive		Module_1	NOSIP	Negative
Module_1	ZNF107	Positive		Module_2	C1R	Positive		Module_2	A4GALT	Positive		Module_1	PCBP1	Negative
Module_1	ZNF131	Positive		Module_2	C1RL	Positive		Module_2	ACAN	Positive		Module_1	PEX14	Negative
Module_1	ZNF136	Positive		Module_2	C1S	Positive		Module_2	ACTA2	Positive		Module_1	POLR2I	Negative
Module_1	ZNF146	Positive		Module_2	C3	Positive		Module_2	ADAM12	Positive		Module_1	POLR2L	Negative
Module_1	ZNF148	Positive		Module_2	C3ORF18	Positive		Module_2	ADAM19	Positive		Module_1	PPP2R1A	Negative
Module_1	ZNF17	Positive		Module_2	C3ORF80	Positive		Module_2	ADAMTS1	Positive		Module_1	PPP4C	Negative
Module_1	ZNF180	Positive		Module_2	C4A	Positive		Module_2	ADAMTS12	Positive		Module_1	PSMB10	Negative
Module_1	ZNF181	Positive		Module_2	C4B	Positive		Module_2	ADAMTS14	Positive		Module_1	PSMD8	Negative
Module_1	ZNF184	Positive		Module_2	CACNA1H	Positive		Module_2	ADAMTS2	Positive		Module_1	RAB11B	Negative
Module_1	ZNF197	Positive		Module_2	CADM1	Positive		Module_2	ADAMTS4	Positive		Module_1	RPL28	Negative
Module_1	ZNF2	Positive		Module_2	CALCRL	Positive		Module_2	ADAMTS7	Positive		Module_1	SEC13	Negative
Module_1	ZNF215	Positive		Module_2	CALD1	Positive		Module_2	AEBP1	Positive		Module_1	STUB1	Negative
Module_1	ZNF225	Positive		Module_2	CAMK4	Positive		Module_2	AFAP1L1	Positive		Module_1	TBCB	Negative
Module_1	ZNF227	Positive		Module_2	CAND2	Positive		Module_2	AGPAT4	Positive		Module_1	TMED9	Negative
Module_1	ZNF25	Positive		Module_2	CAP2	Positive		Module_2	AKT3	Positive		Module_1	TMEM11	Negative
Module_1	ZNF253	Positive		Module_2	CBX6	Positive		Module_2	ALDH1A3	Positive		Module_1	TMEM205	Negative
Module_1	ZNF260	Positive		Module_2	CBX7	Positive		Module_2	ALDH1L2	Positive		Module_1	TMEM222	Negative
Module_1	ZNF267	Positive		Module_2	CCDC136	Positive		Module_2	ALPK2	Positive		Module_1	TPRA1	Negative
Module_1	ZNF280D	Positive		Module_2	CCDC3	Positive		Module_2	ALPK3	Positive		Module_1	TRAF4	Negative
Module_1	ZNF281	Positive		Module_2	CCDC69	Positive		Module_2	ALPL	Positive		Module_1	TRAPPC1	Negative
Module_1	ZNF292	Positive		Module_2	CCDC8	Positive		Module_2	AMOTL1	Positive		Module_1	TRAPPC2L	Negative
Module_1	ZNF326	Positive		Module_2	CCDC80	Positive		Module_2	AMPD3	Positive		Module_1	TUBA4A	Negative
Module_1	ZNF33A	Positive		Module_2	CCM2L	Positive		Module_2	ANGPT2	Positive		Module_1	UBB	Negative
Module_1	ZNF354A	Positive		Module_2	CD248	Positive		Module_2	ANGPTL2	Positive		Module_1	UROD	Negative
Module_1	ZNF383	Positive		Module_2	CD34	Positive		Module_2	ANKRD33B	Positive		Module_1	VPS28	Negative
Module_1	ZNF430	Positive		Module_2	CD93	Positive		Module_2	ANTXR1	Positive		Module_1	VWA1	Negative
Module_1	ZNF451	Positive		Module_2	CD99	Positive		Module_2	AOC3	Positive		Module_1	WDR13	Negative
Module_1	ZNF468	Positive		Module_2	CD99L2	Positive		Module_2	APBA2	Positive		Module_1	WDR24	Negative
Module_1	ZNF484	Positive		Module_2	CDH11	Positive		Module_2	APLNR	Positive		Module_1	WDR83OS	Negative
Module_1	ZNF507	Positive		Module_2	CDH13	Positive		Module_2	ARHGAP22	Positive		Module_2	A2M	Positive
Module_1	ZNF510	Positive		Module_2	CDH5	Positive		Module_2	ARHGAP24	Positive		Module_2	ACSS3	Positive
Module_1	ZNF518A	Positive		Module_2	CDH6	Positive		Module_2	ARHGAP31	Positive		Module_2	ACTA2	Positive
Module_1	ZNF519	Positive		Module_2	CDIP1	Positive		Module_2	ARHGEF15	Positive		Module_2	ADAM12	Positive
Module_1	ZNF527	Positive		Module_2	CDK14	Positive		Module_2	ARHGEF6	Positive		Module_2	ADAM19	Positive
Module_1	ZNF551	Positive		Module_2	CDON	Positive		Module_2	ARID5A	Positive		Module_2	ADAMTS1	Positive
Module_1	ZNF555	Positive		Module_2	CDYL2	Positive		Module_2	ARL4C	Positive		Module_2	ADAMTS12	Positive
Module_1	ZNF557	Positive		Module_2	CERCAM	Positive		Module_2	ARMC9	Positive		Module_2	ADAMTS14	Positive
Module_1	ZNF559	Positive		Module_2	CFH	Positive		Module_2	ARMCX2	Positive		Module_2	ADAMTS2	Positive
Module_1	ZNF562	Positive		Module_2	CFI	Positive		Module_2	ARSB	Positive		Module_2	ADAMTS4	Positive
Module_1	ZNF567	Positive		Module_2	CFL2	Positive		Module_2	ARSI	Positive		Module_2	ADAMTS7	Positive
Module_1	ZNF583	Positive		Module_2	CH25H	Positive		Module_2	ASPN	Positive		Module_2	AEBP1	Positive
Module_1	ZNF587B	Positive		Module_2	CHRD	Positive		Module_2	ATL1	Positive		Module_2	AFAP1L1	Positive
Module_1	ZNF611	Positive		Module_2	CHST14	Positive		Module_2	ATP10A	Positive		Module_2	AKR1B1	Positive
Module_1	ZNF615	Positive		Module_2	CHST3	Positive		Module_2	ATP8B2	Positive		Module_2	AKT3	Positive
Module_1	ZNF616	Positive		Module_2	CLDN5	Positive		Module_2	AXL	Positive		Module_2	ALDH1A3	Positive
Module_1	ZNF624	Positive		Module_2	CLEC14A	Positive		Module_2	B3GNT9	Positive		Module_2	ALPK2	Positive
Module_1	ZNF638	Positive		Module_2	CLIC6	Positive		Module_2	B4GALNT1	Positive		Module_2	AMOTL1	Positive
Module_1	ZNF644	Positive		Module_2	CLIP3	Positive		Module_2	BASP1	Positive		Module_2	ANGPTL2	Positive
Module_1	ZNF654	Positive		Module_2	CLMP	Positive		Module_2	BCAT1	Positive		Module_2	ANKRD6	Positive
Module_1	ZNF664	Positive		Module_2	CLU	Positive		Module_2	BCL2	Positive		Module_2	ANTXR1	Positive
Module_1	ZNF669	Positive		Module_2	CMTM3	Positive		Module_2	BCL6B	Positive		Module_2	ANXA5	Positive
Module_1	ZNF675	Positive		Module_2	CNIH3	Positive		Module_2	BDKRB1	Positive		Module_2	ANXA6	Positive
Module_1	ZNF678	Positive		Module_2	CNN1	Positive		Module_2	BDKRB2	Positive		Module_2	AOC3	Positive
Module_1	ZNF680	Positive		Module_2	CNPY4	Positive		Module_2	BEX4	Positive		Module_2	APBA2	Positive
Module_1	ZNF714	Positive		Module_2	CNRIP1	Positive		Module_2	BGN	Positive		Module_2	APOC1	Positive
Module_1	ZNF721	Positive		Module_2	CNTN4	Positive		Module_2	BICC1	Positive		Module_2	APOD	Positive
Module_1	ZNF765	Positive		Module_2	CNTNAP1	Positive		Module_2	BMP1	Positive		Module_2	AQP1	Positive
Module_1	ZNF766	Positive		Module_2	COL11A1	Positive		Module_2	BMP6	Positive		Module_2	ARHGAP22	Positive
Module_1	ZNF770	Positive		Module_2	COL12A1	Positive		Module_2	BMP8A	Positive		Module_2	ARHGAP23	Positive
Module_1	ZNF776	Positive		Module_2	COL13A1	Positive		Module_2	BST1	Positive		Module_2	ARHGAP24	Positive
Module_1	ZNF780A	Positive		Module_2	COL14A1	Positive		Module_2	BTBD19	Positive		Module_2	ARHGAP31	Positive
Module_1	ZNF791	Positive		Module_2	COL15A1	Positive		Module_2	C11ORF96	Positive		Module_2	ARHGEF15	Positive
Module_1	ZNF799	Positive		Module_2	COL16A1	Positive		Module_2	C14ORF132	Positive		Module_2	ARHGEF17	Positive
Module_1	ZNF800	Positive		Module_2	COL18A1	Positive		Module_2	C17ORF107	Positive		Module_2	ARHGEF25	Positive
Module_1	ZNF836	Positive		Module_2	COL1A1	Positive		Module_2	C1ORF54	Positive		Module_2	ARL4C	Positive
Module_1	ZNF845	Positive		Module_2	COL1A2	Positive		Module_2	C1QTNF1	Positive		Module_2	ARMCX2	Positive
Module_1	ZNF850	Positive		Module_2	COL3A1	Positive		Module_2	C1QTNF3	Positive		Module_2	ARSB	Positive
Module_1	ZNF92	Positive		Module_2	COL4A1	Positive		Module_2	C1QTNF6	Positive		Module_2	ARSI	Positive
Module_1	ZNHIT6	Positive		Module_2	COL4A2	Positive		Module_2	C1R	Positive		Module_2	ASPN	Positive
Module_1	ZRANB2	Positive		Module_2	COL5A1	Positive		Module_2	C1S	Positive		Module_2	ATL1	Positive
Module_1	ZSCAN26	Positive		Module_2	COL5A2	Positive		Module_2	C3ORF80	Positive		Module_2	ATP10A	Positive
Module_1	ZSCAN31	Positive		Module_2	COL5A3	Positive		Module_2	C5AR2	Positive		Module_2	ATP2B4	Positive
Module_1	ZSCAN32	Positive		Module_2	COL6A1	Positive		Module_2	CADM1	Positive		Module_2	ATP8B2	Positive
Module_1	ZYG11B	Positive		Module_2	COL6A2	Positive		Module_2	CALCRL	Positive		Module_2	AXL	Positive
Module_1	ZZZ3	Positive		Module_2	COL6A3	Positive		Module_2	CALD1	Positive		Module_2	BASP1	Positive
Module_1	RNMT	Positive		Module_2	COL8A1	Positive		Module_2	CAMK4	Positive		Module_2	BCAT1	Positive
Module_1	ACVR1	Positive		Module_2	COL8A2	Positive		Module_2	CAV1	Positive		Module_2	BCL6B	Positive
Module_1	RPS6KA3	Positive		Module_2	COPZ2	Positive		Module_2	CAV2	Positive		Module_2	BEX4	Positive
Module_1	SATB1	Positive		Module_2	CORIN	Positive		Module_2	CCDC102B	Positive		Module_2	BGN	Positive
Module_1	SCOC	Positive		Module_2	COX7A1	Positive		Module_2	CCDC3	Positive		Module_2	BICC1	Positive
Module_1	SLC35E3	Positive		Module_2	CPED1	Positive		Module_2	CCDC71L	Positive		Module_2	BMF	Positive
Module_1	SNX7	Positive		Module_2	CPNE8	Positive		Module_2	CCDC8	Positive		Module_2	BOC	Positive
Module_1	SORBS1	Positive		Module_2	CPQ	Positive		Module_2	CCDC80	Positive		Module_2	BTBD19	Positive
Module_1	STK4	Positive		Module_2	CPT1C	Positive		Module_2	CCDC88A	Positive		Module_2	C14ORF132	Positive
Module_1	STRADB	Positive		Module_2	CPXM1	Positive		Module_2	CD248	Positive		Module_2	C17ORF107	Positive
Module_1	SUB1	Positive		Module_2	CPXM2	Positive		Module_2	CD34	Positive		Module_2	C1ORF162	Positive
Module_1	CCDC14	Positive		Module_2	CRABP2	Positive		Module_2	CD36	Positive		Module_2	C1QTNF3	Positive
Module_1	CCDC150	Positive		Module_2	CRISPLD2	Positive		Module_2	CD93	Positive		Module_2	C1QTNF6	Positive
Module_1	SYNJ2	Positive		Module_2	CRLF1	Positive		Module_2	CDH11	Positive		Module_2	C1R	Positive
Module_1	TIGD2	Positive		Module_2	CRMP1	Positive		Module_2	CDH13	Positive		Module_2	C1RL	Positive
Module_1	CNKSR3	Positive		Module_2	CRYAB	Positive		Module_2	CDH5	Positive		Module_2	C1S	Positive
Module_1	CNOT1	Positive		Module_2	CSGALNACT1	Positive		Module_2	CDH6	Positive		Module_2	C3ORF80	Positive
Module_1	TOP1	Positive		Module_2	CSMD2	Positive		Module_2	CDK14	Positive		Module_2	C4A	Positive
Module_1	TPD52	Positive		Module_2	CSPG4	Positive		Module_2	CDKN2B	Positive		Module_2	C8ORF58	Positive
Module_1	VOPP1	Positive		Module_2	CSRP1	Positive		Module_2	CERCAM	Positive		Module_2	CALCRL	Positive
Module_1	E2F3	Positive		Module_2	CTSF	Positive		Module_2	CFH	Positive		Module_2	CALD1	Positive
Module_1	WWP1	Positive		Module_2	CXCL12	Positive		Module_2	CHMP1B	Positive		Module_2	CAP2	Positive
Module_1	EGLN1	Positive		Module_2	CYB5R1	Positive		Module_2	CHN1	Positive		Module_2	CAV1	Positive
Module_1	YY1	Positive		Module_2	CYBRD1	Positive		Module_2	CHRD	Positive		Module_2	CCDC8	Positive
Module_1	ELL2	Positive		Module_2	CYGB	Positive		Module_2	CHST11	Positive		Module_2	CCDC80	Positive
Module_1	EXOC6	Positive		Module_2	CYTH3	Positive		Module_2	CHST15	Positive		Module_2	CD34	Positive
Module_1	EXOSC10	Positive		Module_2	CYYR1	Positive		Module_2	CHST3	Positive		Module_2	CD84	Positive
Module_1	ZNF639	Positive		Module_2	DAAM2	Positive		Module_2	CITED2	Positive		Module_2	CD86	Positive
Module_1	KLF5	Positive		Module_2	DACT1	Positive		Module_2	CLEC11A	Positive		Module_2	CD93	Positive
Module_1	NMNAT1	Positive		Module_2	DACT3	Positive		Module_2	CLEC14A	Positive		Module_2	CDH11	Positive
Module_1	NOTCH2	Positive		Module_2	DCHS1	Positive		Module_2	CLIC2	Positive		Module_2	CDH13	Positive
Module_1	PDPK1	Positive		Module_2	DCLK2	Positive		Module_2	CLIC6	Positive		Module_2	CDH5	Positive
Module_1	PPM1K	Positive		Module_2	DCN	Positive		Module_2	CLIP3	Positive		Module_2	CDH6	Positive
Module_1	PPP2R2A	Positive		Module_2	DDR2	Positive		Module_2	CLMP	Positive		Module_2	CDK14	Positive
Module_1	PRELID2	Positive		Module_2	DENND5A	Positive		Module_2	CMTM3	Positive		Module_2	CERCAM	Positive
Module_1	PRR11	Positive		Module_2	DES	Positive		Module_2	CNIH3	Positive		Module_2	CFH	Positive
Module_1	RAB1A	Positive		Module_2	DIO2	Positive		Module_2	CNRIP1	Positive		Module_2	CFL2	Positive
Module_1	RBM41	Positive		Module_2	DIP2C	Positive		Module_2	CNTN4	Positive		Module_2	CHN1	Positive
Module_1	RBSN	Positive		Module_2	DISC1	Positive		Module_2	COL11A1	Positive		Module_2	CHST15	Positive
Module_1	AAAS	Negative		Module_2	DIXDC1	Positive		Module_2	COL12A1	Positive		Module_2	CHST3	Positive
Module_1	ACTR1B	Negative		Module_2	DKK3	Positive		Module_2	COL13A1	Positive		Module_2	CLEC14A	Positive
Module_1	APEH	Negative		Module_2	DLC1	Positive		Module_2	COL14A1	Positive		Module_2	CLEC2B	Positive
Module_1	ASL	Negative		Module_2	DLG4	Positive		Module_2	COL15A1	Positive		Module_2	CLIP3	Positive
Module_1	BAX	Negative		Module_2	DNAJB5	Positive		Module_2	COL16A1	Positive		Module_2	CLMP	Positive
Module_1	C19ORF48	Negative		Module_2	DNAJB6	Positive		Module_2	COL18A1	Positive		Module_2	CMTM3	Positive
Module_1	CHCHD5	Negative		Module_2	DNAJC18	Positive		Module_2	COL1A1	Positive		Module_2	CNN1	Positive
Module_1	CORO1B	Negative		Module_2	DNALI1	Positive		Module_2	COL1A2	Positive		Module_2	CNPY4	Positive
Module_1	CYB561D2	Negative		Module_2	DPYSL3	Positive		Module_2	COL23A1	Positive		Module_2	CNRIP1	Positive
Module_1	DBNL	Negative		Module_2	DTNA	Positive		Module_2	COL3A1	Positive		Module_2	CNTN4	Positive
Module_1	DCAF15	Negative		Module_2	DTX3	Positive		Module_2	COL4A1	Positive		Module_2	CNTNAP1	Positive
Module_1	DHRS1	Negative		Module_2	DUSP22	Positive		Module_2	COL4A2	Positive		Module_2	COL11A1	Positive
Module_1	DNPH1	Negative		Module_2	DUSP3	Positive		Module_2	COL5A1	Positive		Module_2	COL12A1	Positive
Module_1	ETFB	Negative		Module_2	DYSF	Positive		Module_2	COL5A2	Positive		Module_2	COL13A1	Positive
Module_1	FBP1	Negative		Module_2	DZIP1	Positive		Module_2	COL5A3	Positive		Module_2	COL14A1	Positive
Module_1	FLOT1	Negative		Module_2	EBF1	Positive		Module_2	COL6A1	Positive		Module_2	COL15A1	Positive
Module_1	GAS6	Negative		Module_2	ECM2	Positive		Module_2	COL6A2	Positive		Module_2	COL16A1	Positive
Module_1	GIPC1	Negative		Module_2	ECSCR	Positive		Module_2	COL6A3	Positive		Module_2	COL18A1	Positive
Module_1	GPRC5C	Negative		Module_2	EDIL3	Positive		Module_2	COL7A1	Positive		Module_2	COL1A1	Positive
Module_1	HAGH	Negative		Module_2	EDNRA	Positive		Module_2	COL8A1	Positive		Module_2	COL1A2	Positive
Module_1	KLHL35	Negative		Module_2	EDNRB	Positive		Module_2	COL8A2	Positive		Module_2	COL3A1	Positive
Module_1	LSR	Negative		Module_2	EFEMP1	Positive		Module_2	COPZ2	Positive		Module_2	COL4A1	Positive
Module_1	LYPD3	Negative		Module_2	EFEMP2	Positive		Module_2	CORIN	Positive		Module_2	COL4A2	Positive
Module_1	METRNL	Negative		Module_2	EFHD1	Positive		Module_2	CPM	Positive		Module_2	COL5A1	Positive
Module_1	MLF2	Negative		Module_2	EFNB3	Positive		Module_2	CPXM1	Positive		Module_2	COL5A2	Positive
Module_1	MLST8	Negative		Module_2	EFS	Positive		Module_2	CREM	Positive		Module_2	COL5A3	Positive
Module_1	MPND	Negative		Module_2	EGFLAM	Positive		Module_2	CRISPLD2	Positive		Module_2	COL6A1	Positive
Module_1	MRPL43	Negative		Module_2	EGR1	Positive		Module_2	CSF1	Positive		Module_2	COL6A2	Positive
Module_1	MRPL55	Negative		Module_2	EGR2	Positive		Module_2	CSGALNACT1	Positive		Module_2	COL6A3	Positive
Module_1	MRPS2	Negative		Module_2	EGR3	Positive		Module_2	CSRP2	Positive		Module_2	COL7A1	Positive
Module_1	NDUFV1	Negative		Module_2	EHD2	Positive		Module_2	CTHRC1	Positive		Module_2	COL8A1	Positive
Module_1	PAFAH1B3	Negative		Module_2	EHD3	Positive		Module_2	CTSK	Positive		Module_2	COL8A2	Positive
Module_1	PHF19	Negative		Module_2	EID1	Positive		Module_2	CXCL12	Positive		Module_2	COPZ2	Positive
Module_1	POLR2I	Negative		Module_2	ELK3	Positive		Module_2	CYBRD1	Positive		Module_2	CPE	Positive
Module_1	PPP2R1A	Negative		Module_2	ELMO1	Positive		Module_2	CYGB	Positive		Module_2	CPXM2	Positive
Module_1	PRMT1	Negative		Module_2	ELN	Positive		Module_2	CYP26B1	Positive		Module_2	CRISPLD2	Positive
Module_1	PTGES2	Negative		Module_2	EMILIN1	Positive		Module_2	CYYR1	Positive		Module_2	CRYAB	Positive
Module_1	RHBDL1	Negative		Module_2	EML1	Positive		Module_2	DAAM2	Positive		Module_2	CSPG4	Positive
Module_1	RPS2	Negative		Module_2	ENG	Positive		Module_2	DACT1	Positive		Module_2	CSRP1	Positive
Module_1	RUVBL2	Negative		Module_2	ENPEP	Positive		Module_2	DCBLD1	Positive		Module_2	CTHRC1	Positive
Module_1	SEC13	Negative		Module_2	ENTPD1	Positive		Module_2	DCLK2	Positive		Module_2	CTIF	Positive
Module_1	STARD10	Negative		Module_2	EPAS1	Positive		Module_2	DCN	Positive		Module_2	CTSK	Positive
Module_1	TAPBPL	Negative		Module_2	EPM2A	Positive		Module_2	DDR2	Positive		Module_2	CXCL12	Positive
Module_1	TMC6	Negative		Module_2	ERG	Positive		Module_2	DIO2	Positive		Module_2	CYBRD1	Positive
Module_1	UBALD2	Negative		Module_2	EVC	Positive		Module_2	DISC1	Positive		Module_2	CYTH3	Positive
Module_1	UBE2M	Negative		Module_2	EVC2	Positive		Module_2	DKK3	Positive		Module_2	CYYR1	Positive
Module_1	UBXN1	Negative		Module_2	EXT1	Positive		Module_2	DLC1	Positive		Module_2	DAAM2	Positive
Module_1	UQCRC1	Negative		Module_2	F2R	Positive		Module_2	DNAJB5	Positive		Module_2	DACT1	Positive
Module_1	YIPF2	Negative		Module_2	F2RL3	Positive		Module_2	DOCK10	Positive		Module_2	DACT3	Positive
Module_2	A2M	Positive		Module_2	F8	Positive		Module_2	DOCK4	Positive		Module_2	DCHS1	Positive
Module_2	ABL1	Positive		Module_2	FAM107A	Positive		Module_2	DPYSL3	Positive		Module_2	DCLK2	Positive
Module_2	ACSS3	Positive		Module_2	FAM110B	Positive		Module_2	DSE	Positive		Module_2	DCN	Positive
Module_2	ADAM12	Positive		Module_2	FAM126A	Positive		Module_2	DUSP1	Positive		Module_2	DDR2	Positive
Module_2	ADAM19	Positive		Module_2	FAM20C	Positive		Module_2	DYRK3	Positive		Module_2	DENND5A	Positive
Module_2	ADAMTS1	Positive		Module_2	FAP	Positive		Module_2	DYSF	Positive		Module_2	DKK3	Positive
Module_2	ADAMTS12	Positive		Module_2	FAT4	Positive		Module_2	DZIP1	Positive		Module_2	DLC1	Positive
Module_2	ADAMTSL1	Positive		Module_2	FBLN1	Positive		Module_2	DZIP1L	Positive		Module_2	DNAJB5	Positive
Module_2	ADAMTSL4	Positive		Module_2	FBLN2	Positive		Module_2	EBF1	Positive		Module_2	DPYSL3	Positive
Module_2	ADPRH	Positive		Module_2	FBLN5	Positive		Module_2	ECM2	Positive		Module_2	DSE	Positive
Module_2	AEBP1	Positive		Module_2	FBLN7	Positive		Module_2	ECSCR	Positive		Module_2	DUSP1	Positive
Module_2	AFAP1L1	Positive		Module_2	FBN1	Positive		Module_2	EDIL3	Positive		Module_2	DYSF	Positive
Module_2	AKAP12	Positive		Module_2	FBN2	Positive		Module_2	EDN1	Positive		Module_2	DZIP1	Positive
Module_2	AKT3	Positive		Module_2	FBXL22	Positive		Module_2	EDNRA	Positive		Module_2	DZIP1L	Positive
Module_2	ALDH1A3	Positive		Module_2	FBXL7	Positive		Module_2	EFEMP1	Positive		Module_2	ECM2	Positive
Module_2	ALPK2	Positive		Module_2	FBXO17	Positive		Module_2	EFEMP2	Positive		Module_2	ECSCR	Positive
Module_2	AMOTL1	Positive		Module_2	FBXO32	Positive		Module_2	EFNB3	Positive		Module_2	EDIL3	Positive
Module_2	ANGPT2	Positive		Module_2	FERMT2	Positive		Module_2	EFS	Positive		Module_2	EDNRA	Positive
Module_2	ANGPTL2	Positive		Module_2	FES	Positive		Module_2	EGFLAM	Positive		Module_2	EFEMP1	Positive
Module_2	ANK2	Positive		Module_2	FEZ1	Positive		Module_2	EGR1	Positive		Module_2	EFEMP2	Positive
Module_2	ANKRD33B	Positive		Module_2	FGD5	Positive		Module_2	EGR2	Positive		Module_2	EFS	Positive
Module_2	ANKRD6	Positive		Module_2	FGF1	Positive		Module_2	EGR3	Positive		Module_2	EGFLAM	Positive
Module_2	ANTXR1	Positive		Module_2	FGFR1	Positive		Module_2	EHD2	Positive		Module_2	EGR2	Positive
Module_2	ANXA5	Positive		Module_2	FHL1	Positive		Module_2	EHD3	Positive		Module_2	EHD2	Positive
Module_2	ANXA6	Positive		Module_2	FHL3	Positive		Module_2	ELK3	Positive		Module_2	EHD3	Positive
Module_2	AOC3	Positive		Module_2	FIBIN	Positive		Module_2	ELMO1	Positive		Module_2	EMILIN1	Positive
Module_2	AQP1	Positive		Module_2	FILIP1	Positive		Module_2	EMILIN1	Positive		Module_2	EML1	Positive
Module_2	ARHGAP10	Positive		Module_2	FILIP1L	Positive		Module_2	EMP1	Positive		Module_2	ENPEP	Positive
Module_2	ARHGAP31	Positive		Module_2	FKBP10	Positive		Module_2	ENG	Positive		Module_2	ENTPD1	Positive
Module_2	ARHGEF25	Positive		Module_2	FLI1	Positive		Module_2	ENPEP	Positive		Module_2	ERG	Positive
Module_2	ARL10	Positive		Module_2	FLNA	Positive		Module_2	ENPP2	Positive		Module_2	ETS1	Positive
Module_2	ARL4C	Positive		Module_2	FLNC	Positive		Module_2	ENTPD1	Positive		Module_2	EVC	Positive
Module_2	ARMC9	Positive		Module_2	FLRT2	Positive		Module_2	ERG	Positive		Module_2	EVC2	Positive
Module_2	ARMCX2	Positive		Module_2	FLT1	Positive		Module_2	ESAM	Positive		Module_2	EVL	Positive
Module_2	ARSB	Positive		Module_2	FLT4	Positive		Module_2	ETS1	Positive		Module_2	F2R	Positive
Module_2	ASPN	Positive		Module_2	FMNL3	Positive		Module_2	EVC	Positive		Module_2	F2RL3	Positive
Module_2	ATP10A	Positive		Module_2	FMOD	Positive		Module_2	EVC2	Positive		Module_2	FADS1	Positive
Module_2	ATP2B4	Positive		Module_2	FN1	Positive		Module_2	EVL	Positive		Module_2	FAM110B	Positive
Module_2	ATP8B2	Positive		Module_2	FNBP1	Positive		Module_2	F13A1	Positive		Module_2	FAM20C	Positive
Module_2	AXL	Positive		Module_2	FNDC1	Positive		Module_2	F2R	Positive		Module_2	FAM219A	Positive
Module_2	BACE1	Positive		Module_2	FNDC4	Positive		Module_2	F2RL2	Positive		Module_2	FAM229B	Positive
Module_2	BASP1	Positive		Module_2	FOSB	Positive		Module_2	F2RL3	Positive		Module_2	FAM89B	Positive
Module_2	BCAT1	Positive		Module_2	FOXF1	Positive		Module_2	FAM110B	Positive		Module_2	FAP	Positive
Module_2	BCL6B	Positive		Module_2	FOXF2	Positive		Module_2	FAM126A	Positive		Module_2	FAT4	Positive
Module_2	BEX4	Positive		Module_2	FRMD4A	Positive		Module_2	FAM167B	Positive		Module_2	FBLN2	Positive
Module_2	BICC1	Positive		Module_2	FRMD6	Positive		Module_2	FAM20A	Positive		Module_2	FBLN5	Positive
Module_2	BICD2	Positive		Module_2	FRZB	Positive		Module_2	FAM20C	Positive		Module_2	FBN1	Positive
Module_2	BOC	Positive		Module_2	FST	Positive		Module_2	FAM229B	Positive		Module_2	FBXL22	Positive
Module_2	C14ORF132	Positive		Module_2	FSTL1	Positive		Module_2	FAM78B	Positive		Module_2	FBXL7	Positive
Module_2	C1ORF198	Positive		Module_2	FXYD6	Positive		Module_2	FAP	Positive		Module_2	FBXO32	Positive
Module_2	C1QTNF3	Positive		Module_2	FZD1	Positive		Module_2	FBLN1	Positive		Module_2	FERMT2	Positive
Module_2	C1R	Positive		Module_2	FZD4	Positive		Module_2	FBLN2	Positive		Module_2	FEZ1	Positive
Module_2	C1S	Positive		Module_2	FZD7	Positive		Module_2	FBLN5	Positive		Module_2	FGD5	Positive
Module_2	C3	Positive		Module_2	FZD8	Positive		Module_2	FBLN7	Positive		Module_2	FGF1	Positive
Module_2	C4A	Positive		Module_2	GALNT18	Positive		Module_2	FBN1	Positive		Module_2	FGFR1	Positive
Module_2	CA11	Positive		Module_2	GAMT	Positive		Module_2	FBN2	Positive		Module_2	FHL1	Positive
Module_2	CALCRL	Positive		Module_2	GAS1	Positive		Module_2	FBXL7	Positive		Module_2	FIBIN	Positive
Module_2	CALD1	Positive		Module_2	GAS7	Positive		Module_2	FERMT2	Positive		Module_2	FILIP1	Positive
Module_2	CAP2	Positive		Module_2	GEM	Positive		Module_2	FEZ1	Positive		Module_2	FILIP1L	Positive
Module_2	CAV1	Positive		Module_2	GFPT2	Positive		Module_2	FGD5	Positive		Module_2	FLI1	Positive
Module_2	CAV2	Positive		Module_2	GGCX	Positive		Module_2	FGF1	Positive		Module_2	FLNC	Positive
Module_2	CBX6	Positive		Module_2	GGT5	Positive		Module_2	FGFR1	Positive		Module_2	FLRT2	Positive
Module_2	CCDC102B	Positive		Module_2	GIMAP8	Positive		Module_2	FIBIN	Positive		Module_2	FLT4	Positive
Module_2	CCDC8	Positive		Module_2	GIPC3	Positive		Module_2	FILIP1L	Positive		Module_2	FN1	Positive
Module_2	CCDC80	Positive		Module_2	GJA1	Positive		Module_2	FLI1	Positive		Module_2	FNDC1	Positive
Module_2	CCDC88A	Positive		Module_2	GJA4	Positive		Module_2	FLRT2	Positive		Module_2	FNDC4	Positive
Module_2	CCL2	Positive		Module_2	GJA5	Positive		Module_2	FMNL3	Positive		Module_2	FOXF1	Positive
Module_2	CD36	Positive		Module_2	GJC1	Positive		Module_2	FMOD	Positive		Module_2	FRMD4A	Positive
Module_2	CD93	Positive		Module_2	GLI1	Positive		Module_2	FN1	Positive		Module_2	FRMD6	Positive
Module_2	CDH11	Positive		Module_2	GLI2	Positive		Module_2	FNDC1	Positive		Module_2	FST	Positive
Module_2	CDH13	Positive		Module_2	GLI3	Positive		Module_2	FNDC4	Positive		Module_2	FSTL1	Positive
Module_2	CDH6	Positive		Module_2	GLIPR1	Positive		Module_2	FOSB	Positive		Module_2	FUT11	Positive
Module_2	CDK14	Positive		Module_2	GLIS2	Positive		Module_2	FRMD6	Positive		Module_2	FXYD6	Positive
Module_2	CDKN2B	Positive		Module_2	GLT8D2	Positive		Module_2	FSTL1	Positive		Module_2	FYN	Positive
Module_2	CFH	Positive		Module_2	GNA12	Positive		Module_2	FYN	Positive		Module_2	FZD1	Positive
Module_2	CFL2	Positive		Module_2	GNAL	Positive		Module_2	FZD1	Positive		Module_2	FZD4	Positive
Module_2	CHN1	Positive		Module_2	GNAO1	Positive		Module_2	FZD4	Positive		Module_2	GABARAPL1	Positive
Module_2	CHST3	Positive		Module_2	GNG11	Positive		Module_2	GABARAPL1	Positive		Module_2	GAS1	Positive
Module_2	CLIP3	Positive		Module_2	GPBAR1	Positive		Module_2	GADD45B	Positive		Module_2	GAS7	Positive
Module_2	CLMP	Positive		Module_2	GPC6	Positive		Module_2	GAL3ST4	Positive		Module_2	GEM	Positive
Module_2	CLTCL1	Positive		Module_2	GPR161	Positive		Module_2	GAS1	Positive		Module_2	GFPT2	Positive
Module_2	CMTM3	Positive		Module_2	GPR173	Positive		Module_2	GAS7	Positive		Module_2	GGT5	Positive
Module_2	CNIH3	Positive		Module_2	GPR176	Positive		Module_2	GEM	Positive		Module_2	GJA1	Positive
Module_2	CNN1	Positive		Module_2	GPR4	Positive		Module_2	GFPT2	Positive		Module_2	GJA5	Positive
Module_2	CNPY4	Positive		Module_2	GPRASP1	Positive		Module_2	GGT5	Positive		Module_2	GJC1	Positive
Module_2	CNTN4	Positive		Module_2	GPRC5B	Positive		Module_2	GIMAP1	Positive		Module_2	GLI2	Positive
Module_2	CNTNAP1	Positive		Module_2	GPX7	Positive		Module_2	GIMAP4	Positive		Module_2	GLI3	Positive
Module_2	COL11A1	Positive		Module_2	GREM1	Positive		Module_2	GIMAP7	Positive		Module_2	GLIS2	Positive
Module_2	COL12A1	Positive		Module_2	GRK5	Positive		Module_2	GIMAP8	Positive		Module_2	GLT8D2	Positive
Module_2	COL13A1	Positive		Module_2	HABP4	Positive		Module_2	GIPC3	Positive		Module_2	GNB4	Positive
Module_2	COL14A1	Positive		Module_2	HDAC9	Positive		Module_2	GJA1	Positive		Module_2	GNG11	Positive
Module_2	COL15A1	Positive		Module_2	HECW2	Positive		Module_2	GJA5	Positive		Module_2	GPC6	Positive
Module_2	COL1A2	Positive		Module_2	HEG1	Positive		Module_2	GLI1	Positive		Module_2	GPNMB	Positive
Module_2	COL3A1	Positive		Module_2	HERC5	Positive		Module_2	GLI2	Positive		Module_2	GPR161	Positive
Module_2	COL4A1	Positive		Module_2	HEY1	Positive		Module_2	GLI3	Positive		Module_2	GPR176	Positive
Module_2	COL5A1	Positive		Module_2	HEY2	Positive		Module_2	GLIPR1	Positive		Module_2	GPR4	Positive
Module_2	COL5A2	Positive		Module_2	HEYL	Positive		Module_2	GLIS2	Positive		Module_2	GPR68	Positive
Module_2	COL6A3	Positive		Module_2	HGF	Positive		Module_2	GLIS3	Positive		Module_2	GPX7	Positive
Module_2	COL8A1	Positive		Module_2	HHIPL1	Positive		Module_2	GLT8D2	Positive		Module_2	GPX8	Positive
Module_2	COL8A2	Positive		Module_2	HIP1	Positive		Module_2	GNAI2	Positive		Module_2	GREM1	Positive
Module_2	CORIN	Positive		Module_2	HLX	Positive		Module_2	GNB4	Positive		Module_2	GULP1	Positive
Module_2	CPED1	Positive		Module_2	HMCN1	Positive		Module_2	GNG11	Positive		Module_2	HAPLN3	Positive
Module_2	CPQ	Positive		Module_2	HOMER3	Positive		Module_2	GNG2	Positive		Module_2	HAS2	Positive
Module_2	CPSF7	Positive		Module_2	HSPA12B	Positive		Module_2	GPC6	Positive		Module_2	HEG1	Positive
Module_2	CPXM2	Positive		Module_2	HSPA1L	Positive		Module_2	GPNMB	Positive		Module_2	HERC5	Positive
Module_2	CRISPLD2	Positive		Module_2	HSPA2	Positive		Module_2	GPR176	Positive		Module_2	HEYL	Positive
Module_2	CRMP1	Positive		Module_2	HSPB6	Positive		Module_2	GPR4	Positive		Module_2	HGF	Positive
Module_2	CSMD2	Positive		Module_2	HSPB7	Positive		Module_2	GPR68	Positive		Module_2	HHIPL1	Positive
Module_2	CSRP1	Positive		Module_2	HSPB8	Positive		Module_2	GPX7	Positive		Module_2	HIP1	Positive
Module_2	CTHRC1	Positive		Module_2	HTRA1	Positive		Module_2	GPX8	Positive		Module_2	HMCN1	Positive
Module_2	CTSK	Positive		Module_2	HTRA3	Positive		Module_2	GREM1	Positive		Module_2	HOPX	Positive
Module_2	CXCL12	Positive		Module_2	ID4	Positive		Module_2	GYPC	Positive		Module_2	HSPA12B	Positive
Module_2	CYBRD1	Positive		Module_2	IGDCC4	Positive		Module_2	HCLS1	Positive		Module_2	HSPA1A	Positive
Module_2	CYTH3	Positive		Module_2	IGFBP3	Positive		Module_2	HECW2	Positive		Module_2	HSPA2	Positive
Module_2	CYYR1	Positive		Module_2	IGFBP4	Positive		Module_2	HEG1	Positive		Module_2	HSPB6	Positive
Module_2	DAAM2	Positive		Module_2	IGFBP5	Positive		Module_2	HEY1	Positive		Module_2	HSPB8	Positive
Module_2	DACT1	Positive		Module_2	IGFBP7	Positive		Module_2	HEYL	Positive		Module_2	HTRA1	Positive
Module_2	DACT3	Positive		Module_2	IL1R1	Positive		Module_2	HHEX	Positive		Module_2	IGFBP3	Positive
Module_2	DCN	Positive		Module_2	IL3RA	Positive		Module_2	HHIPL1	Positive		Module_2	IGFBP5	Positive
Module_2	DDB1	Positive		Module_2	ILK	Positive		Module_2	HIC1	Positive		Module_2	IL1R1	Positive
Module_2	DDR2	Positive		Module_2	INHBA	Positive		Module_2	HLX	Positive		Module_2	ILK	Positive
Module_2	DENND5A	Positive		Module_2	INMT	Positive		Module_2	HMCN1	Positive		Module_2	INHBA	Positive
Module_2	DES	Positive		Module_2	INPP4A	Positive		Module_2	HOPX	Positive		Module_2	ITGA11	Positive
Module_2	DIO2	Positive		Module_2	IRAK2	Positive		Module_2	HSD17B14	Positive		Module_2	ITGA5	Positive
Module_2	DLC1	Positive		Module_2	ISLR	Positive		Module_2	HSPA2	Positive		Module_2	ITGB3	Positive
Module_2	DNAJB5	Positive		Module_2	ITGA11	Positive		Module_2	HTRA1	Positive		Module_2	JAM2	Positive
Module_2	DOCK4	Positive		Module_2	ITGA5	Positive		Module_2	HTRA3	Positive		Module_2	JAM3	Positive
Module_2	DPYSL3	Positive		Module_2	ITGA7	Positive		Module_2	HVCN1	Positive		Module_2	JPH2	Positive
Module_2	DSE	Positive		Module_2	ITGB3	Positive		Module_2	ICAM2	Positive		Module_2	KATNAL1	Positive
Module_2	DZIP1	Positive		Module_2	ITIH5	Positive		Module_2	IFFO1	Positive		Module_2	KCNE4	Positive
Module_2	EBF1	Positive		Module_2	ITPR1	Positive		Module_2	IGDCC4	Positive		Module_2	KCNMA1	Positive
Module_2	ECM2	Positive		Module_2	ITPRIP	Positive		Module_2	IGFBP3	Positive		Module_2	KCNMB1	Positive
Module_2	EDIL3	Positive		Module_2	JAM2	Positive		Module_2	IGFBP5	Positive		Module_2	KCTD10	Positive
Module_2	EDNRA	Positive		Module_2	JAM3	Positive		Module_2	IGFBP7	Positive		Module_2	KCTD15	Positive
Module_2	EEF2K	Positive		Module_2	JPH2	Positive		Module_2	IL1R1	Positive		Module_2	KIAA1755	Positive
Module_2	EFEMP1	Positive		Module_2	KANK2	Positive		Module_2	IL3RA	Positive		Module_2	KIFC3	Positive
Module_2	EGFL6	Positive		Module_2	KATNAL1	Positive		Module_2	INHBA	Positive		Module_2	KLF10	Positive
Module_2	EGR2	Positive		Module_2	KCNE4	Positive		Module_2	IRAK3	Positive		Module_2	KLF9	Positive
Module_2	ELMO1	Positive		Module_2	KCNJ8	Positive		Module_2	ISLR	Positive		Module_2	KLHL5	Positive
Module_2	EML1	Positive		Module_2	KCNMA1	Positive		Module_2	ITGA11	Positive		Module_2	LAMA2	Positive
Module_2	ENPEP	Positive		Module_2	KCNMB1	Positive		Module_2	ITGA4	Positive		Module_2	LAMA4	Positive
Module_2	ENTPD1	Positive		Module_2	KCNN3	Positive		Module_2	ITGA5	Positive		Module_2	LAMB1	Positive
Module_2	ERG	Positive		Module_2	KCNS3	Positive		Module_2	ITPR1	Positive		Module_2	LAMC1	Positive
Module_2	ETS1	Positive		Module_2	KCTD10	Positive		Module_2	ITPRIP	Positive		Module_2	LATS2	Positive
Module_2	EVC	Positive		Module_2	KDR	Positive		Module_2	JAM2	Positive		Module_2	LAYN	Positive
Module_2	EVC2	Positive		Module_2	KIAA1614	Positive		Module_2	JAM3	Positive		Module_2	LBH	Positive
Module_2	F13A1	Positive		Module_2	KIAA1755	Positive		Module_2	KCNE4	Positive		Module_2	LDB2	Positive
Module_2	F2R	Positive		Module_2	KIF26B	Positive		Module_2	KCNJ8	Positive		Module_2	LDOC1	Positive
Module_2	FABP3	Positive		Module_2	KIF3C	Positive		Module_2	KCNS3	Positive		Module_2	LIX1L	Positive
Module_2	FADS1	Positive		Module_2	KIT	Positive		Module_2	KDR	Positive		Module_2	LMCD1	Positive
Module_2	FAM107A	Positive		Module_2	KLF10	Positive		Module_2	KIAA1755	Positive		Module_2	LMOD1	Positive
Module_2	FAM110B	Positive		Module_2	KLF12	Positive		Module_2	KIF26B	Positive		Module_2	LOX	Positive
Module_2	FAM126A	Positive		Module_2	KLF8	Positive		Module_2	KIFC3	Positive		Module_2	LOXL2	Positive
Module_2	FAP	Positive		Module_2	KLHDC8B	Positive		Module_2	KLF9	Positive		Module_2	LOXL4	Positive
Module_2	FAT4	Positive		Module_2	KLHL5	Positive		Module_2	KLHL5	Positive		Module_2	LPAR1	Positive
Module_2	FBLN5	Positive		Module_2	KRT17	Positive		Module_2	LAMA2	Positive		Module_2	LPL	Positive
Module_2	FBN1	Positive		Module_2	L1CAM	Positive		Module_2	LAMA4	Positive		Module_2	LRP12	Positive
Module_2	FBN2	Positive		Module_2	LAMA2	Positive		Module_2	LAYN	Positive		Module_2	LRRC15	Positive
Module_2	FBXL7	Positive		Module_2	LAMA4	Positive		Module_2	LBH	Positive		Module_2	LRRC17	Positive
Module_2	FERMT2	Positive		Module_2	LAMC1	Positive		Module_2	LDB2	Positive		Module_2	LRRC32	Positive
Module_2	FGD5	Positive		Module_2	LATS2	Positive		Module_2	LEF1	Positive		Module_2	LRRC8C	Positive
Module_2	FGF1	Positive		Module_2	LAYN	Positive		Module_2	LGALS1	Positive		Module_2	LSAMP	Positive
Module_2	FHL1	Positive		Module_2	LBH	Positive		Module_2	LIX1L	Positive		Module_2	LSP1	Positive
Module_2	FIBIN	Positive		Module_2	LDB2	Positive		Module_2	LMCD1	Positive		Module_2	LTBP1	Positive
Module_2	FILIP1	Positive		Module_2	LDOC1	Positive		Module_2	LMO2	Positive		Module_2	LTBP2	Positive
Module_2	FILIP1L	Positive		Module_2	LEF1	Positive		Module_2	LOX	Positive		Module_2	LUM	Positive
Module_2	FLNA	Positive		Module_2	LGI2	Positive		Module_2	LOXL1	Positive		Module_2	LYVE1	Positive
Module_2	FLRT2	Positive		Module_2	LHX6	Positive		Module_2	LOXL2	Positive		Module_2	LZTS1	Positive
Module_2	FLT1	Positive		Module_2	LIMS2	Positive		Module_2	LOXL3	Positive		Module_2	MAF	Positive
Module_2	FN1	Positive		Module_2	LIX1L	Positive		Module_2	LPAR1	Positive		Module_2	MAFB	Positive
Module_2	FNBP1	Positive		Module_2	LMCD1	Positive		Module_2	LRRC15	Positive		Module_2	MAGED1	Positive
Module_2	FNDC1	Positive		Module_2	LMO2	Positive		Module_2	LRRC17	Positive		Module_2	MAGEH1	Positive
Module_2	FOXO1	Positive		Module_2	LMOD1	Positive		Module_2	LRRC32	Positive		Module_2	MAP1A	Positive
Module_2	FRMD4A	Positive		Module_2	LOXL2	Positive		Module_2	LRRC8C	Positive		Module_2	MAP1B	Positive
Module_2	FRMD6	Positive		Module_2	LOXL4	Positive		Module_2	LSAMP	Positive		Module_2	MAP3K3	Positive
Module_2	FRY	Positive		Module_2	LPL	Positive		Module_2	LTBP1	Positive		Module_2	MAPRE2	Positive
Module_2	FST	Positive		Module_2	LRRC15	Positive		Module_2	LTBP2	Positive		Module_2	MCAM	Positive
Module_2	FSTL1	Positive		Module_2	LRRC17	Positive		Module_2	LUM	Positive		Module_2	MCC	Positive
Module_2	FUT11	Positive		Module_2	LRRC32	Positive		Module_2	LYVE1	Positive		Module_2	MDFIC	Positive
Module_2	FXYD6	Positive		Module_2	LRRN4CL	Positive		Module_2	LZTS1	Positive		Module_2	MEIS1	Positive
Module_2	FZD4	Positive		Module_2	LSAMP	Positive		Module_2	MAF	Positive		Module_2	MEIS3	Positive
Module_2	GAS7	Positive		Module_2	LTBP1	Positive		Module_2	MAFB	Positive		Module_2	MEX3B	Positive
Module_2	GEM	Positive		Module_2	LTBP2	Positive		Module_2	MAGEH1	Positive		Module_2	MFAP4	Positive
Module_2	GGCX	Positive		Module_2	LTF	Positive		Module_2	MAMLD1	Positive		Module_2	MGP	Positive
Module_2	GHR	Positive		Module_2	LUM	Positive		Module_2	MAP1A	Positive		Module_2	MID2	Positive
Module_2	GJA1	Positive		Module_2	LYNX1	Positive		Module_2	MAP1B	Positive		Module_2	MMP14	Positive
Module_2	GJA5	Positive		Module_2	LYVE1	Positive		Module_2	MAP3K7CL	Positive		Module_2	MMP19	Positive
Module_2	GJC1	Positive		Module_2	LZTS1	Positive		Module_2	MAP7D1	Positive		Module_2	MMP2	Positive
Module_2	GLI3	Positive		Module_2	MAF	Positive		Module_2	MARVELD1	Positive		Module_2	MMRN2	Positive
Module_2	GLIS2	Positive		Module_2	MAGEH1	Positive		Module_2	MCAM	Positive		Module_2	MN1	Positive
Module_2	GLT8D2	Positive		Module_2	MAMLD1	Positive		Module_2	MCC	Positive		Module_2	MOXD1	Positive
Module_2	GNAL	Positive		Module_2	MAN1C1	Positive		Module_2	MDFIC	Positive		Module_2	MPDZ	Positive
Module_2	GNAO1	Positive		Module_2	MAP1A	Positive		Module_2	MDGA1	Positive		Module_2	MRAS	Positive
Module_2	GNB4	Positive		Module_2	MAP1B	Positive		Module_2	MEIS3	Positive		Module_2	MRC2	Positive
Module_2	GNG11	Positive		Module_2	MAP3K12	Positive		Module_2	MEX3B	Positive		Module_2	MRGPRF	Positive
Module_2	GNG2	Positive		Module_2	MAP3K3	Positive		Module_2	MFAP2	Positive		Module_2	MSC	Positive
Module_2	GPC6	Positive		Module_2	MAP3K7CL	Positive		Module_2	MFGE8	Positive		Module_2	MSN	Positive
Module_2	GPNMB	Positive		Module_2	MAP4K4	Positive		Module_2	MFNG	Positive		Module_2	MSRB3	Positive
Module_2	GPR173	Positive		Module_2	MAPK10	Positive		Module_2	MGP	Positive		Module_2	MXRA5	Positive
Module_2	GPR176	Positive		Module_2	MARVELD1	Positive		Module_2	MLLT11	Positive		Module_2	MXRA7	Positive
Module_2	GPRC5B	Positive		Module_2	MB21D2	Positive		Module_2	MMP11	Positive		Module_2	MXRA8	Positive
Module_2	GPX8	Positive		Module_2	MCAM	Positive		Module_2	MMP14	Positive		Module_2	MYCT1	Positive
Module_2	GREM1	Positive		Module_2	MCC	Positive		Module_2	MMP19	Positive		Module_2	MYH10	Positive
Module_2	GULP1	Positive		Module_2	MDFIC	Positive		Module_2	MMP2	Positive		Module_2	MYH11	Positive
Module_2	HDAC9	Positive		Module_2	MDP1	Positive		Module_2	MMP9	Positive		Module_2	MYL9	Positive
Module_2	HECW2	Positive		Module_2	MEF2C	Positive		Module_2	MMRN2	Positive		Module_2	MYLK	Positive
Module_2	HEG1	Positive		Module_2	MEIS1	Positive		Module_2	MOXD1	Positive		Module_2	MYO5A	Positive
Module_2	HEY1	Positive		Module_2	MEIS2	Positive		Module_2	MPDZ	Positive		Module_2	MYOM1	Positive
Module_2	HEYL	Positive		Module_2	MEIS3	Positive		Module_2	MRAS	Positive		Module_2	NDN	Positive
Module_2	HGF	Positive		Module_2	MERTK	Positive		Module_2	MRC2	Positive		Module_2	NEGR1	Positive
Module_2	HIP1	Positive		Module_2	MEX3B	Positive		Module_2	MRGPRF	Positive		Module_2	NEXN	Positive
Module_2	HMCN1	Positive		Module_2	MFAP2	Positive		Module_2	MSC	Positive		Module_2	NID1	Positive
Module_2	HOPX	Positive		Module_2	MFAP4	Positive		Module_2	MSN	Positive		Module_2	NID2	Positive
Module_2	HSPB7	Positive		Module_2	MFGE8	Positive		Module_2	MSRB3	Positive		Module_2	NLGN2	Positive
Module_2	HSPB8	Positive		Module_2	MGP	Positive		Module_2	MXRA5	Positive		Module_2	NNMT	Positive
Module_2	ICAM2	Positive		Module_2	MLLT11	Positive		Module_2	MXRA8	Positive		Module_2	NOTCH4	Positive
Module_2	IGFBP3	Positive		Module_2	MMP11	Positive		Module_2	MYCT1	Positive		Module_2	NR2F2	Positive
Module_2	IGFBP5	Positive		Module_2	MMP14	Positive		Module_2	MYO5A	Positive		Module_2	NR3C1	Positive
Module_2	IL1R1	Positive		Module_2	MMP19	Positive		Module_2	NCALD	Positive		Module_2	NREP	Positive
Module_2	INHBA	Positive		Module_2	MMP2	Positive		Module_2	NEXN	Positive		Module_2	NRP1	Positive
Module_2	IRAK3	Positive		Module_2	MMRN2	Positive		Module_2	NID1	Positive		Module_2	NRP2	Positive
Module_2	IRS1	Positive		Module_2	MN1	Positive		Module_2	NID2	Positive		Module_2	NTM	Positive
Module_2	ITGA1	Positive		Module_2	MOXD1	Positive		Module_2	NNMT	Positive		Module_2	NUAK1	Positive
Module_2	ITGA11	Positive		Module_2	MPDZ	Positive		Module_2	NR3C1	Positive		Module_2	OLFML1	Positive
Module_2	ITGA4	Positive		Module_2	MPZ	Positive		Module_2	NR4A3	Positive		Module_2	OLFML2A	Positive
Module_2	ITGB3	Positive		Module_2	MR1	Positive		Module_2	NREP	Positive		Module_2	OLFML2B	Positive
Module_2	ITIH5	Positive		Module_2	MRAS	Positive		Module_2	NRP1	Positive		Module_2	OLFML3	Positive
Module_2	ITPR1	Positive		Module_2	MRC2	Positive		Module_2	NRP2	Positive		Module_2	OSMR	Positive
Module_2	JAM2	Positive		Module_2	MRGPRF	Positive		Module_2	NTM	Positive		Module_2	P3H1	Positive
Module_2	JAM3	Positive		Module_2	MSC	Positive		Module_2	NTNG2	Positive		Module_2	P4HA3	Positive
Module_2	JPH2	Positive		Module_2	MSN	Positive		Module_2	NUAK1	Positive		Module_2	PALLD	Positive
Module_2	KANK2	Positive		Module_2	MSRB3	Positive		Module_2	NXN	Positive		Module_2	PALMD	Positive
Module_2	KCNE4	Positive		Module_2	MXRA5	Positive		Module_2	NXPE3	Positive		Module_2	PAPPA	Positive
Module_2	KCNN3	Positive		Module_2	MXRA7	Positive		Module_2	OAZ2	Positive		Module_2	PARVA	Positive
Module_2	KCTD10	Positive		Module_2	MXRA8	Positive		Module_2	OLFML1	Positive		Module_2	PCDH12	Positive
Module_2	KDR	Positive		Module_2	MYADM	Positive		Module_2	OLFML2B	Positive		Module_2	PCDH17	Positive
Module_2	KIAA1755	Positive		Module_2	MYCT1	Positive		Module_2	OR51E1	Positive		Module_2	PCDH7	Positive
Module_2	KIF26B	Positive		Module_2	MYH10	Positive		Module_2	OSMR	Positive		Module_2	PCOLCE	Positive
Module_2	KIF3C	Positive		Module_2	MYH11	Positive		Module_2	P3H1	Positive		Module_2	PDE5A	Positive
Module_2	KLHL5	Positive		Module_2	MYL9	Positive		Module_2	P3H3	Positive		Module_2	PDGFB	Positive
Module_2	LAMA2	Positive		Module_2	MYLK	Positive		Module_2	P4HA3	Positive		Module_2	PDGFC	Positive
Module_2	LAMA4	Positive		Module_2	MYO5A	Positive		Module_2	PALLD	Positive		Module_2	PDGFRB	Positive
Module_2	LAMC1	Positive		Module_2	MYOCD	Positive		Module_2	PALMD	Positive		Module_2	PDLIM3	Positive
Module_2	LATS2	Positive		Module_2	MYOM1	Positive		Module_2	PAMR1	Positive		Module_2	PDPN	Positive
Module_2	LDB2	Positive		Module_2	NACAD	Positive		Module_2	PAPPA	Positive		Module_2	PECAM1	Positive
Module_2	LGI2	Positive		Module_2	NAP1L5	Positive		Module_2	PCDH12	Positive		Module_2	PHLDB2	Positive
Module_2	LMCD1	Positive		Module_2	NAV1	Positive		Module_2	PCDH17	Positive		Module_2	PHYHD1	Positive
Module_2	LMOD1	Positive		Module_2	NCALD	Positive		Module_2	PCDH18	Positive		Module_2	PIEZO2	Positive
Module_2	LOXL4	Positive		Module_2	NCKAP5L	Positive		Module_2	PCDH7	Positive		Module_2	PIM1	Positive
Module_2	LRP12	Positive		Module_2	NDN	Positive		Module_2	PCOLCE	Positive		Module_2	PKD2	Positive
Module_2	LRRC15	Positive		Module_2	NDRG4	Positive		Module_2	PDE1B	Positive		Module_2	PLA1A	Positive
Module_2	LRRC17	Positive		Module_2	NEGR1	Positive		Module_2	PDGFB	Positive		Module_2	PLAT	Positive
Module_2	LSAMP	Positive		Module_2	NEXN	Positive		Module_2	PDGFC	Positive		Module_2	PLBD2	Positive
Module_2	LTBP1	Positive		Module_2	NFATC4	Positive		Module_2	PDGFRA	Positive		Module_2	PLEKHO1	Positive
Module_2	LTBP2	Positive		Module_2	NID1	Positive		Module_2	PDGFRB	Positive		Module_2	PLEKHO2	Positive
Module_2	LUM	Positive		Module_2	NID2	Positive		Module_2	PDPN	Positive		Module_2	PLXDC1	Positive
Module_2	LYVE1	Positive		Module_2	NLGN3	Positive		Module_2	PECAM1	Positive		Module_2	PLXDC2	Positive
Module_2	LZTS1	Positive		Module_2	NOS3	Positive		Module_2	PHLDB1	Positive		Module_2	PLXNC1	Positive
Module_2	MAF	Positive		Module_2	NOTCH2	Positive		Module_2	PHLDB2	Positive		Module_2	PMP22	Positive
Module_2	MAGEH1	Positive		Module_2	NOTCH3	Positive		Module_2	PI4K2A	Positive		Module_2	POPDC2	Positive
Module_2	MAN1C1	Positive		Module_2	NOTCH4	Positive		Module_2	PIEZO2	Positive		Module_2	POSTN	Positive
Module_2	MAP1A	Positive		Module_2	NOVA2	Positive		Module_2	PIM1	Positive		Module_2	PPP1R18	Positive
Module_2	MAP1B	Positive		Module_2	NPR1	Positive		Module_2	PKD2	Positive		Module_2	PRELP	Positive
Module_2	MAP3K3	Positive		Module_2	NPR2	Positive		Module_2	PLAC9	Positive		Module_2	PRICKLE2	Positive
Module_2	MCC	Positive		Module_2	NPTXR	Positive		Module_2	PLAT	Positive		Module_2	PRKD1	Positive
Module_2	MDFIC	Positive		Module_2	NR2F1	Positive		Module_2	PLAU	Positive		Module_2	PRR16	Positive
Module_2	MEF2C	Positive		Module_2	NR2F2	Positive		Module_2	PLEKHG2	Positive		Module_2	PRRX1	Positive
Module_2	MEIS1	Positive		Module_2	NR3C1	Positive		Module_2	PLEKHO1	Positive		Module_2	PTGER3	Positive
Module_2	MEX3B	Positive		Module_2	NRBP1	Positive		Module_2	PLEKHO2	Positive		Module_2	PTGIS	Positive
Module_2	MGP	Positive		Module_2	NREP	Positive		Module_2	PLXDC1	Positive		Module_2	PTN	Positive
Module_2	MINPP1	Positive		Module_2	NRP2	Positive		Module_2	PLXDC2	Positive		Module_2	PTPRM	Positive
Module_2	MLLT11	Positive		Module_2	NRSN2	Positive		Module_2	PLXNC1	Positive		Module_2	PXDC1	Positive
Module_2	MMP19	Positive		Module_2	NTM	Positive		Module_2	PMP22	Positive		Module_2	PXDN	Positive
Module_2	MMP2	Positive		Module_2	NTN1	Positive		Module_2	PODN	Positive		Module_2	QKI	Positive
Module_2	MMRN2	Positive		Module_2	NTNG2	Positive		Module_2	PODNL1	Positive		Module_2	RAB31	Positive
Module_2	MN1	Positive		Module_2	NUAK1	Positive		Module_2	POSTN	Positive		Module_2	RAB34	Positive
Module_2	MOXD1	Positive		Module_2	NUPR1	Positive		Module_2	POU2F2	Positive		Module_2	RAI14	Positive
Module_2	MPDZ	Positive		Module_2	NXPH3	Positive		Module_2	PPP1R18	Positive		Module_2	RASSF2	Positive
Module_2	MRAS	Positive		Module_2	OBSL1	Positive		Module_2	PRELP	Positive		Module_2	RASSF8	Positive
Module_2	MRC2	Positive		Module_2	OLFM1	Positive		Module_2	PREX1	Positive		Module_2	RBFOX2	Positive
Module_2	MRGPRF	Positive		Module_2	OLFM2	Positive		Module_2	PREX2	Positive		Module_2	RBMS1	Positive
Module_2	MSN	Positive		Module_2	OLFML1	Positive		Module_2	PRKCH	Positive		Module_2	RBMS3	Positive
Module_2	MSRB3	Positive		Module_2	OLFML2A	Positive		Module_2	PRKD1	Positive		Module_2	RECK	Positive
Module_2	MXRA5	Positive		Module_2	OLFML2B	Positive		Module_2	PRR16	Positive		Module_2	RFTN1	Positive
Module_2	MYCT1	Positive		Module_2	OLFML3	Positive		Module_2	PRRX1	Positive		Module_2	RFTN2	Positive
Module_2	MYH10	Positive		Module_2	OSMR	Positive		Module_2	PTGER3	Positive		Module_2	RGS16	Positive
Module_2	MYH11	Positive		Module_2	P3H1	Positive		Module_2	PTGIR	Positive		Module_2	RHOJ	Positive
Module_2	MYLK	Positive		Module_2	P4HA3	Positive		Module_2	PTPRM	Positive		Module_2	RIMKLB	Positive
Module_2	MYO5A	Positive		Module_2	PALLD	Positive		Module_2	PXDN	Positive		Module_2	RNF144A	Positive
Module_2	MYOCD	Positive		Module_2	PALM	Positive		Module_2	QKI	Positive		Module_2	ROBO1	Positive
Module_2	MYOM1	Positive		Module_2	PALMD	Positive		Module_2	RAB31	Positive		Module_2	ROBO4	Positive
Module_2	NAV1	Positive		Module_2	PAMR1	Positive		Module_2	RAB34	Positive		Module_2	ROR2	Positive
Module_2	NEGR1	Positive		Module_2	PAPLN	Positive		Module_2	RAB7B	Positive		Module_2	RUNX1T1	Positive
Module_2	NEXN	Positive		Module_2	PAPPA	Positive		Module_2	RAI14	Positive		Module_2	S100A4	Positive
Module_2	NPC1	Positive		Module_2	PARVA	Positive		Module_2	RARRES2	Positive		Module_2	S1PR1	Positive
Module_2	NR3C1	Positive		Module_2	PBX3	Positive		Module_2	RASGRP3	Positive		Module_2	S1PR3	Positive
Module_2	NR4A3	Positive		Module_2	PCDH12	Positive		Module_2	RASSF2	Positive		Module_2	SAMD4A	Positive
Module_2	NREP	Positive		Module_2	PCDH17	Positive		Module_2	RASSF8	Positive		Module_2	SCN1B	Positive
Module_2	NRP1	Positive		Module_2	PCDH18	Positive		Module_2	RCAN1	Positive		Module_2	SDC2	Positive
Module_2	NRP2	Positive		Module_2	PCDH7	Positive		Module_2	RCBTB2	Positive		Module_2	SDK1	Positive
Module_2	NTM	Positive		Module_2	PCOLCE	Positive		Module_2	RCN3	Positive		Module_2	SEMA3G	Positive
Module_2	NUAK1	Positive		Module_2	PDE1B	Positive		Module_2	RCSD1	Positive		Module_2	SEMA7A	Positive
Module_2	OLFML1	Positive		Module_2	PDE1C	Positive		Module_2	RECK	Positive		Module_2	SERPINF1	Positive
Module_2	OPN3	Positive		Module_2	PDE2A	Positive		Module_2	RFTN1	Positive		Module_2	SERPING1	Positive
Module_2	OSMR	Positive		Module_2	PDGFB	Positive		Module_2	RGCC	Positive		Module_2	SGCD	Positive
Module_2	PALLD	Positive		Module_2	PDGFC	Positive		Module_2	RGL1	Positive		Module_2	SGCE	Positive
Module_2	PALMD	Positive		Module_2	PDGFD	Positive		Module_2	RGS1	Positive		Module_2	SGIP1	Positive
Module_2	PAM	Positive		Module_2	PDGFRA	Positive		Module_2	RGS16	Positive		Module_2	SH3BP5	Positive
Module_2	PAPPA	Positive		Module_2	PDGFRB	Positive		Module_2	RGS2	Positive		Module_2	SHE	Positive
Module_2	PBX3	Positive		Module_2	PDLIM3	Positive		Module_2	RHOJ	Positive		Module_2	SLC22A17	Positive
Module_2	PCDH17	Positive		Module_2	PDLIM4	Positive		Module_2	RNF144A	Positive		Module_2	SLC24A3	Positive
Module_2	PCDH18	Positive		Module_2	PDZD2	Positive		Module_2	RNF152	Positive		Module_2	SLC2A3	Positive
Module_2	PCDH7	Positive		Module_2	PDZRN3	Positive		Module_2	ROBO1	Positive		Module_2	SLIT3	Positive
Module_2	PDE3A	Positive		Module_2	PEA15	Positive		Module_2	ROBO4	Positive		Module_2	SMARCA1	Positive
Module_2	PDGFC	Positive		Module_2	PECAM1	Positive		Module_2	RTN1	Positive		Module_2	SNAI2	Positive
Module_2	PDGFRA	Positive		Module_2	PGF	Positive		Module_2	RTN2	Positive		Module_2	SPARC	Positive
Module_2	PDGFRB	Positive		Module_2	PGM5	Positive		Module_2	RUNX1T1	Positive		Module_2	SPARCL1	Positive
Module_2	PDLIM3	Positive		Module_2	PHF21A	Positive		Module_2	RUNX2	Positive		Module_2	SPOCK1	Positive
Module_2	PDZD2	Positive		Module_2	PHKG1	Positive		Module_2	S1PR1	Positive		Module_2	SPON2	Positive
Module_2	PDZRN3	Positive		Module_2	PHLDB1	Positive		Module_2	S1PR3	Positive		Module_2	SPP1	Positive
Module_2	PEA15	Positive		Module_2	PHLDB2	Positive		Module_2	SCARF1	Positive		Module_2	SPSB1	Positive
Module_2	PECAM1	Positive		Module_2	PHYHD1	Positive		Module_2	SCARF2	Positive		Module_2	SRPX	Positive
Module_2	PHLDB2	Positive		Module_2	PIEZO2	Positive		Module_2	SCPEP1	Positive		Module_2	SSC5D	Positive
Module_2	PHYHD1	Positive		Module_2	PIK3IP1	Positive		Module_2	SDC2	Positive		Module_2	SSPN	Positive
Module_2	PIEZO2	Positive		Module_2	PKD2	Positive		Module_2	SDK1	Positive		Module_2	ST3GAL6	Positive
Module_2	PKD2	Positive		Module_2	PKIG	Positive		Module_2	SEMA6B	Positive		Module_2	STARD8	Positive
Module_2	PLOD2	Positive		Module_2	PLA2G4C	Positive		Module_2	SEMA7A	Positive		Module_2	STC1	Positive
Module_2	PLXDC2	Positive		Module_2	PLAC9	Positive		Module_2	SERPINE1	Positive		Module_2	STON1	Positive
Module_2	PLXNC1	Positive		Module_2	PLAT	Positive		Module_2	SERPINF1	Positive		Module_2	STX2	Positive
Module_2	PMP22	Positive		Module_2	PLCL1	Positive		Module_2	SERPING1	Positive		Module_2	SUGCT	Positive
Module_2	POPDC2	Positive		Module_2	PLEKHA4	Positive		Module_2	SERPINH1	Positive		Module_2	SULF1	Positive
Module_2	POSTN	Positive		Module_2	PLEKHG2	Positive		Module_2	SFMBT2	Positive		Module_2	SULF2	Positive
Module_2	PRELP	Positive		Module_2	PLXDC1	Positive		Module_2	SFRP4	Positive		Module_2	SVEP1	Positive
Module_2	PREX2	Positive		Module_2	PLXDC2	Positive		Module_2	SGCD	Positive		Module_2	SYDE1	Positive
Module_2	PRICKLE2	Positive		Module_2	PODN	Positive		Module_2	SGCE	Positive		Module_2	SYNDIG1	Positive
Module_2	PRKD1	Positive		Module_2	PODNL1	Positive		Module_2	SGIP1	Positive		Module_2	SYNE1	Positive
Module_2	PRRX1	Positive		Module_2	POPDC2	Positive		Module_2	SH2B3	Positive		Module_2	SYNM	Positive
Module_2	PTGER3	Positive		Module_2	PPP1R14A	Positive		Module_2	SH2D3C	Positive		Module_2	SYNPO	Positive
Module_2	PTGIS	Positive		Module_2	PPP1R18	Positive		Module_2	SH3BP5	Positive		Module_2	SYNPO2	Positive
Module_2	PTN	Positive		Module_2	PRAF2	Positive		Module_2	SHE	Positive		Module_2	SYT11	Positive
Module_2	PTPN14	Positive		Module_2	PRELP	Positive		Module_2	SHISA2	Positive		Module_2	TAGLN	Positive
Module_2	PTPN9	Positive		Module_2	PREX2	Positive		Module_2	SIRPA	Positive		Module_2	TCEAL3	Positive
Module_2	PTPRM	Positive		Module_2	PRICKLE2	Positive		Module_2	SIRPB2	Positive		Module_2	TCF4	Positive
Module_2	QKI	Positive		Module_2	PRKD1	Positive		Module_2	SLC16A2	Positive		Module_2	TEK	Positive
Module_2	RAB23	Positive		Module_2	PRKG1	Positive		Module_2	SLC1A3	Positive		Module_2	TENM4	Positive
Module_2	RAB31	Positive		Module_2	PSD	Positive		Module_2	SLC22A17	Positive		Module_2	TGFB1I1	Positive
Module_2	RASGRP3	Positive		Module_2	PTGER3	Positive		Module_2	SLC24A3	Positive		Module_2	TGFB3	Positive
Module_2	RASSF8	Positive		Module_2	PTGIR	Positive		Module_2	SLC2A3	Positive		Module_2	TGM2	Positive
Module_2	RBMS1	Positive		Module_2	PTGIS	Positive		Module_2	SLC9A9	Positive		Module_2	THBD	Positive
Module_2	RBMS3	Positive		Module_2	PTGS1	Positive		Module_2	SLFN11	Positive		Module_2	THBS1	Positive
Module_2	RBPMS2	Positive		Module_2	PTN	Positive		Module_2	SLIT3	Positive		Module_2	THBS2	Positive
Module_2	RCAN2	Positive		Module_2	PTPRM	Positive		Module_2	SNAI2	Positive		Module_2	THBS4	Positive
Module_2	RDX	Positive		Module_2	PTPRS	Positive		Module_2	SNED1	Positive		Module_2	THY1	Positive
Module_2	RECK	Positive		Module_2	PXDC1	Positive		Module_2	SORCS2	Positive		Module_2	TIE1	Positive
Module_2	RFTN1	Positive		Module_2	PXDN	Positive		Module_2	SPARC	Positive		Module_2	TIMP2	Positive
Module_2	RFTN2	Positive		Module_2	QKI	Positive		Module_2	SPARCL1	Positive		Module_2	TLN1	Positive
Module_2	RGL1	Positive		Module_2	RAB31	Positive		Module_2	SPOCD1	Positive		Module_2	TM4SF18	Positive
Module_2	RGS5	Positive		Module_2	RAB34	Positive		Module_2	SPOCK1	Positive		Module_2	TMEM119	Positive
Module_2	RHOJ	Positive		Module_2	RAB3IL1	Positive		Module_2	SPON2	Positive		Module_2	TMEM140	Positive
Module_2	RIMKLB	Positive		Module_2	RAI14	Positive		Module_2	SPRED3	Positive		Module_2	TMEM200B	Positive
Module_2	RIN2	Positive		Module_2	RAI2	Positive		Module_2	SPSB1	Positive		Module_2	TMEM45A	Positive
Module_2	ROBO1	Positive		Module_2	RAMP2	Positive		Module_2	SSBP2	Positive		Module_2	TMEM47	Positive
Module_2	RORA	Positive		Module_2	RAMP3	Positive		Module_2	SSC5D	Positive		Module_2	TNC	Positive
Module_2	RUNX1T1	Positive		Module_2	RARRES2	Positive		Module_2	SSPN	Positive		Module_2	TNFSF4	Positive
Module_2	RUNX2	Positive		Module_2	RASIP1	Positive		Module_2	ST3GAL6	Positive		Module_2	TNS1	Positive
Module_2	S1PR1	Positive		Module_2	RASL12	Positive		Module_2	STAB1	Positive		Module_2	TP53INP2	Positive
Module_2	S1PR3	Positive		Module_2	RASSF2	Positive		Module_2	STARD8	Positive		Module_2	TPM1	Positive
Module_2	SAMD4A	Positive		Module_2	RASSF8	Positive		Module_2	STC1	Positive		Module_2	TPP1	Positive
Module_2	SCD	Positive		Module_2	RBMS1	Positive		Module_2	STEAP4	Positive		Module_2	TPST1	Positive
Module_2	SCRN1	Positive		Module_2	RBMS3	Positive		Module_2	STOM	Positive		Module_2	TRIM16L	Positive
Module_2	SDC2	Positive		Module_2	RBP5	Positive		Module_2	STON1	Positive		Module_2	TRO	Positive
Module_2	SEMA3G	Positive		Module_2	RBPMS	Positive		Module_2	SUGCT	Positive		Module_2	TRPC1	Positive
Module_2	SERPINF1	Positive		Module_2	RBPMS2	Positive		Module_2	SULF1	Positive		Module_2	TSHZ3	Positive
Module_2	SERPING1	Positive		Module_2	RCAN2	Positive		Module_2	SULF2	Positive		Module_2	TSPYL5	Positive
Module_2	SETBP1	Positive		Module_2	RCBTB2	Positive		Module_2	SUSD6	Positive		Module_2	TTC28	Positive
Module_2	SFRP4	Positive		Module_2	RCN3	Positive		Module_2	SV2A	Positive		Module_2	TUBB6	Positive
Module_2	SGCD	Positive		Module_2	RDX	Positive		Module_2	SVEP1	Positive		Module_2	TUSC3	Positive
Module_2	SGCE	Positive		Module_2	RECK	Positive		Module_2	SYDE1	Positive		Module_2	TWIST1	Positive
Module_2	SGIP1	Positive		Module_2	REM1	Positive		Module_2	SYNDIG1	Positive		Module_2	UBE2E2	Positive
Module_2	SH3BP5	Positive		Module_2	RFTN1	Positive		Module_2	SYNE1	Positive		Module_2	UNC5B	Positive
Module_2	SH3PXD2B	Positive		Module_2	RFTN2	Positive		Module_2	SYNE3	Positive		Module_2	VASH1	Positive
Module_2	SH3RF3	Positive		Module_2	RGCC	Positive		Module_2	SYT11	Positive		Module_2	VCAM1	Positive
Module_2	SHC3	Positive		Module_2	RGL1	Positive		Module_2	TAGLN	Positive		Module_2	VCAN	Positive
Module_2	SHE	Positive		Module_2	RGMA	Positive		Module_2	TAX1BP3	Positive		Module_2	VEGFC	Positive
Module_2	SHISA2	Positive		Module_2	RGS5	Positive		Module_2	TCF4	Positive		Module_2	VIM	Positive
Module_2	SLC24A3	Positive		Module_2	RHOB	Positive		Module_2	TDO2	Positive		Module_2	VKORC1	Positive
Module_2	SLC2A3	Positive		Module_2	RHOJ	Positive		Module_2	TEK	Positive		Module_2	VSTM4	Positive
Module_2	SLC9B2	Positive		Module_2	RHOQ	Positive		Module_2	TENM4	Positive		Module_2	VWF	Positive
Module_2	SMARCA1	Positive		Module_2	RIMKLB	Positive		Module_2	TGFB2	Positive		Module_2	WBP1L	Positive
Module_2	SNAI2	Positive		Module_2	RIN2	Positive		Module_2	TGFB3	Positive		Module_2	WDR91	Positive
Module_2	SNED1	Positive		Module_2	ROBO1	Positive		Module_2	THBD	Positive		Module_2	WIPF1	Positive
Module_2	SNX18	Positive		Module_2	ROBO4	Positive		Module_2	THBS1	Positive		Module_2	WWTR1	Positive
Module_2	SORBS1	Positive		Module_2	ROR2	Positive		Module_2	THBS2	Positive		Module_2	ZEB1	Positive
Module_2	SORCS2	Positive		Module_2	RORA	Positive		Module_2	THY1	Positive		Module_2	ZEB2	Positive
Module_2	SPARCL1	Positive		Module_2	RRAGD	Positive		Module_2	TIE1	Positive		Module_2	ZNF135	Positive
Module_2	SPOCK1	Positive		Module_2	RTN1	Positive		Module_2	TIMP2	Positive		Module_2	ZNF331	Positive
Module_2	SPRY1	Positive		Module_2	RUNX1T1	Positive		Module_2	TIMP3	Positive		Module_2	ZNF469	Positive
Module_2	SRGAP2	Positive		Module_2	RUNX2	Positive		Module_2	TLE4	Positive		Module_2	ZNF521	Positive
Module_2	SSPN	Positive		Module_2	RYR3	Positive		Module_2	TM4SF18	Positive		Module_2	ZNF532	Positive
Module_2	ST3GAL6	Positive		Module_2	S1PR1	Positive		Module_2	TMEM119	Positive		Module_2	ZNF568	Positive
Module_2	STC1	Positive		Module_2	S1PR3	Positive		Module_2	TMEM140	Positive		Module_2	ZNF585B	Positive
Module_2	STIM1	Positive		Module_2	SAMD4A	Positive		Module_2	TMEM200A	Positive		Module_2	ZNF850	Positive
Module_2	STOM	Positive		Module_2	SCARA3	Positive		Module_2	TMEM45A	Positive		Module_2	ABCA1	Positive
Module_2	STON1	Positive		Module_2	SCARF2	Positive		Module_2	TMEM47	Positive		Module_2	ABI3	Positive
Module_2	SUGCT	Positive		Module_2	SCN1B	Positive		Module_2	TMTC1	Positive		Module_2	ACVR1	Positive
Module_2	SULF1	Positive		Module_2	SCN4B	Positive		Module_2	TNC	Positive		Module_2	ADAMTSL4	Positive
Module_2	SVEP1	Positive		Module_2	SCUBE2	Positive		Module_2	TNFSF12	Positive		Module_2	ADORA1	Positive
Module_2	SYNE3	Positive		Module_2	SDC2	Positive		Module_2	TNFSF4	Positive		Module_2	AHNAK	Positive
Module_2	SYNM	Positive		Module_2	SDC3	Positive		Module_2	TNS1	Positive		Module_2	AKAP12	Positive
Module_2	SYNPO2	Positive		Module_2	SDK1	Positive		Module_2	TOX2	Positive		Module_2	RUNX2	Positive
Module_2	SYT11	Positive		Module_2	SEMA3G	Positive		Module_2	TPM1	Positive		Module_2	ALDH1A1	Positive
Module_2	TAL1	Positive		Module_2	SEMA6C	Positive		Module_2	TPSAB1	Positive		Module_2	S100B	Positive
Module_2	TBC1D2B	Positive		Module_2	SEMA7A	Positive		Module_2	TPST1	Positive		Module_2	S1PR2	Positive
Module_2	TBC1D9	Positive		Module_2	SERPINF1	Positive		Module_2	TRPS1	Positive		Module_2	ANGPT2	Positive
Module_2	TCF4	Positive		Module_2	SERPING1	Positive		Module_2	TRPV4	Positive		Module_2	ANXA1	Positive
Module_2	TEK	Positive		Module_2	SERPINH1	Positive		Module_2	TSC22D3	Positive		Module_2	APLNR	Positive
Module_2	TENM4	Positive		Module_2	SETBP1	Positive		Module_2	TSHZ3	Positive		Module_2	APOE	Positive
Module_2	TFIP11	Positive		Module_2	SFRP4	Positive		Module_2	TSPAN11	Positive		Module_2	APOL2	Positive
Module_2	TFPI	Positive		Module_2	SGCD	Positive		Module_2	TSPYL5	Positive		Module_2	APOL3	Positive
Module_2	TGFB2	Positive		Module_2	SGCE	Positive		Module_2	TUSC3	Positive		Module_2	SERPINE1	Positive
Module_2	THBD	Positive		Module_2	SGIP1	Positive		Module_2	TWIST1	Positive		Module_2	SH2B3	Positive
Module_2	THBS1	Positive		Module_2	SH2D3C	Positive		Module_2	UBE2E2	Positive		Module_2	SHC1	Positive
Module_2	THBS2	Positive		Module_2	SH3BP5	Positive		Module_2	UNC5B	Positive		Module_2	ARNT2	Positive
Module_2	THBS4	Positive		Module_2	SH3PXD2B	Positive		Module_2	UNC5C	Positive		Module_2	SKI	Positive
Module_2	THSD1	Positive		Module_2	SH3RF3	Positive		Module_2	VASH1	Positive		Module_2	SLC16A2	Positive
Module_2	TICRR	Positive		Module_2	SHE	Positive		Module_2	VASN	Positive		Module_2	SLC43A3	Positive
Module_2	TIMP2	Positive		Module_2	SHISA2	Positive		Module_2	VCAM1	Positive		Module_2	BACE1	Positive
Module_2	TM4SF18	Positive		Module_2	SHISA4	Positive		Module_2	VCAN	Positive		Module_2	SMAD7	Positive
Module_2	TMEM119	Positive		Module_2	SLC16A2	Positive		Module_2	VEGFC	Positive		Module_2	BCL2L1	Positive
Module_2	TMEM200A	Positive		Module_2	SLC22A17	Positive		Module_2	VIM	Positive		Module_2	SMARCD3	Positive
Module_2	TMEM200B	Positive		Module_2	SLC24A3	Positive		Module_2	VSTM4	Positive		Module_2	SMPD1	Positive
Module_2	TMEM47	Positive		Module_2	SLC2A4	Positive		Module_2	VWF	Positive		Module_2	BHLHE40	Positive
Module_2	TMTC1	Positive		Module_2	SLC35B4	Positive		Module_2	WBP1L	Positive		Module_2	BHLHE41	Positive
Module_2	TNFSF4	Positive		Module_2	SLC8A1	Positive		Module_2	WIPF1	Positive		Module_2	BMP6	Positive
Module_2	TNS1	Positive		Module_2	SLC9A9	Positive		Module_2	WNT5A	Positive		Module_2	BMPR2	Positive
Module_2	TNS3	Positive		Module_2	SLCO2A1	Positive		Module_2	WWTR1	Positive		Module_2	BNIP3L	Positive
Module_2	TNXB	Positive		Module_2	SLIT3	Positive		Module_2	ZEB1	Positive		Module_2	SNRPN	Positive
Module_2	TPST1	Positive		Module_2	SMAD7	Positive		Module_2	ZEB2	Positive		Module_2	BTG1	Positive
Module_2	TRPC1	Positive		Module_2	SMARCA1	Positive		Module_2	ZNF469	Positive		Module_2	C11ORF96	Positive
Module_2	TRPS1	Positive		Module_2	SNED1	Positive		Module_2	ZNF521	Positive		Module_2	SPN	Positive
Module_2	TSC22D3	Positive		Module_2	SNX18	Positive		Module_2	ZNF532	Positive		Module_2	SPOCK2	Positive
Module_2	TSHZ3	Positive		Module_2	SNX29	Positive		Module_2	ABI3	Positive		Module_2	SRGAP2	Positive
Module_2	TSPYL5	Positive		Module_2	SOBP	Positive		Module_2	RORA	Positive		Module_2	C4B	Positive
Module_2	TUBA1A	Positive		Module_2	SORBS1	Positive		Module_2	ADORA1	Positive		Module_2	CACNA1H	Positive
Module_2	TULP3	Positive		Module_2	SORCS2	Positive		Module_2	RUNX3	Positive		Module_2	CADM1	Positive
Module_2	TUSC3	Positive		Module_2	SOX17	Positive		Module_2	AKR1B1	Positive		Module_2	STMN3	Positive
Module_2	UBE2E2	Positive		Module_2	SPARC	Positive		Module_2	S100B	Positive		Module_2	CBX6	Positive
Module_2	UCHL1	Positive		Module_2	SPARCL1	Positive		Module_2	SAMD4A	Positive		Module_2	CCDC136	Positive
Module_2	UNC5C	Positive		Module_2	SPEG	Positive		Module_2	SAMD9L	Positive		Module_2	SUSD6	Positive
Module_2	VASH1	Positive		Module_2	SPOCK1	Positive		Module_2	ANPEP	Positive		Module_2	SYNGR1	Positive
Module_2	VCAM1	Positive		Module_2	SPON2	Positive		Module_2	ANXA1	Positive		Module_2	SYT17	Positive
Module_2	VCAN	Positive		Module_2	SPSB1	Positive		Module_2	AP1M1	Positive		Module_2	TBC1D9	Positive
Module_2	VEGFC	Positive		Module_2	SRPX	Positive		Module_2	APOD	Positive		Module_2	CD99	Positive
Module_2	VGLL4	Positive		Module_2	SSBP2	Positive		Module_2	APOE	Positive		Module_2	TBXA2R	Positive
Module_2	VIM	Positive		Module_2	SSC5D	Positive		Module_2	ARHGAP9	Positive		Module_2	CDKN2B	Positive
Module_2	VSIG10L	Positive		Module_2	SSPN	Positive		Module_2	ARNT2	Positive		Module_2	TGFB1	Positive
Module_2	VSTM4	Positive		Module_2	ST3GAL1	Positive		Module_2	ARNTL	Positive		Module_2	TGFBR1	Positive
Module_2	WASF1	Positive		Module_2	ST3GAL3	Positive		Module_2	SLC2A4	Positive		Module_2	TGFBR2	Positive
Module_2	WNT5A	Positive		Module_2	STARD8	Positive		Module_2	SLC39A1	Positive		Module_2	TGFBR3	Positive
Module_2	WWC2	Positive		Module_2	STARD9	Positive		Module_2	SLC43A3	Positive		Module_2	CEP170	Positive
Module_2	WWTR1	Positive		Module_2	STON1	Positive		Module_2	SMARCD3	Positive		Module_2	TIMP1	Positive
Module_2	ZCCHC24	Positive		Module_2	SUFU	Positive		Module_2	SMPD1	Positive		Module_2	TIMP3	Positive
Module_2	ZEB1	Positive		Module_2	SUGCT	Positive		Module_2	BHLHE41	Positive		Module_2	CHRD	Positive
Module_2	ZEB2	Positive		Module_2	SULF1	Positive		Module_2	SNAI1	Positive		Module_2	CHST11	Positive
Module_2	ZFP82	Positive		Module_2	SULF2	Positive		Module_2	BTK	Positive		Module_2	CHST14	Positive
Module_2	ZNF135	Positive		Module_2	SUSD2	Positive		Module_2	SOX18	Positive		Module_2	TMEM158	Positive
Module_2	ZNF154	Positive		Module_2	SUSD6	Positive		Module_2	SPN	Positive		Module_2	CLSTN3	Positive
Module_2	ZNF331	Positive		Module_2	SV2A	Positive		Module_2	SPOCK2	Positive		Module_2	CLU	Positive
Module_2	ZNF521	Positive		Module_2	SVEP1	Positive		Module_2	SPP1	Positive		Module_2	CNIH3	Positive
Module_2	ZNF532	Positive		Module_2	SVIL	Positive		Module_2	C3	Positive		Module_2	CORIN	Positive
Module_2	ZSCAN18	Positive		Module_2	SYDE1	Positive		Module_2	SRGN	Positive		Module_2	TPGS2	Positive
Module_2	ACACA	Positive		Module_2	SYNDIG1	Positive		Module_2	C4A	Positive		Module_2	CRABP2	Positive
Module_2	ACTN1	Positive		Module_2	SYNE1	Positive		Module_2	C4B	Positive		Module_2	CREM	Positive
Module_2	ADAMTS4	Positive		Module_2	SYNM	Positive		Module_2	C4ORF3	Positive		Module_2	CRMP1	Positive
Module_2	ADCY9	Positive		Module_2	SYNPO	Positive		Module_2	SRPX	Positive		Module_2	CRTC3	Positive
Module_2	RUNX1	Positive		Module_2	SYNPO2	Positive		Module_2	CACNA1H	Positive		Module_2	CRY2	Positive
Module_2	SALL1	Positive		Module_2	SYT11	Positive		Module_2	CALM1	Positive		Module_2	CSF1R	Positive
Module_2	SDK1	Positive		Module_2	TACR2	Positive		Module_2	STAT5A	Positive		Module_2	CTSB	Positive
Module_2	SERINC1	Positive		Module_2	TAGLN	Positive		Module_2	SUFU	Positive		Module_2	TSPAN4	Positive
Module_2	AQP9	Positive		Module_2	TAL1	Positive		Module_2	CCL2	Positive		Module_2	CYGB	Positive
Module_2	SHC1	Positive		Module_2	TBC1D9	Positive		Module_2	TAL1	Positive		Module_2	CYLD	Positive
Module_2	ARNTL	Positive		Module_2	TBX2	Positive		Module_2	CD14	Positive		Module_2	DAG1	Positive
Module_2	ATG7	Positive		Module_2	TCEA2	Positive		Module_2	CD163	Positive		Module_2	TUBB3	Positive
Module_2	SLC43A3	Positive		Module_2	TCEAL3	Positive		Module_2	CD1D	Positive		Module_2	DES	Positive
Module_2	BAG2	Positive		Module_2	TCF21	Positive		Module_2	CD28	Positive		Module_2	DISC1	Positive
Module_2	BGN	Positive		Module_2	TCF4	Positive		Module_2	CD302	Positive		Module_2	VAMP2	Positive
Module_2	BRD1	Positive		Module_2	TCF7L1	Positive		Module_2	TBXA2R	Positive		Module_2	VASN	Positive
Module_2	SOCS7	Positive		Module_2	TDRP	Positive		Module_2	CDIPT	Positive		Module_2	VCL	Positive
Module_2	SOGA1	Positive		Module_2	TEK	Positive		Module_2	TGFB1	Positive		Module_2	DPYSL2	Positive
Module_2	C1ORF216	Positive		Module_2	TENM4	Positive		Module_2	TIGIT	Positive		Module_2	DTX3	Positive
Module_2	SPSB1	Positive		Module_2	TGFB1I1	Positive		Module_2	TINF2	Positive		Module_2	WASF3	Positive
Module_2	SPTAN1	Positive		Module_2	TGFB2	Positive		Module_2	TLN1	Positive		Module_2	WWC3	Positive
Module_2	C4B	Positive		Module_2	TGFB3	Positive		Module_2	TLR2	Positive		Module_2	EGR3	Positive
Module_2	SRPX	Positive		Module_2	THBD	Positive		Module_2	CHD3	Positive		Module_2	ELN	Positive
Module_2	SSC5D	Positive		Module_2	THBS1	Positive		Module_2	CHST14	Positive		Module_2	EMP1	Positive
Module_2	CACNA1H	Positive		Module_2	THBS2	Positive		Module_2	CHST2	Positive		Module_2	ENG	Positive
Module_2	STARD8	Positive		Module_2	THBS4	Positive		Module_2	CLDN5	Positive		Module_2	EPB41L3	Positive
Module_2	STAT5B	Positive		Module_2	THSD1	Positive		Module_2	TMEM86A	Positive		Module_2	ZFP36L1	Positive
Module_2	SYNPO	Positive		Module_2	THY1	Positive		Module_2	TMX1	Positive		Module_2	ERP44	Positive
Module_2	CD14	Positive		Module_2	TIE1	Positive		Module_2	TNFAIP3	Positive		Module_2	ZNF264	Positive
Module_2	TCEA2	Positive		Module_2	TIMP2	Positive		Module_2	TRAF1	Positive		Module_2	FBLN1	Positive
Module_2	TEAD1	Positive		Module_2	TIMP3	Positive		Module_2	CRMP1	Positive		Module_2	FERMT3	Positive
Module_2	CDK5R1	Positive		Module_2	TMCC2	Positive		Module_2	CRYAB	Positive		Module_2	FHL3	Positive
Module_2	TGFB3	Positive		Module_2	TMEM119	Positive		Module_2	CSF1R	Positive		Module_2	FLNA	Positive
Module_2	CEP170	Positive		Module_2	TMEM158	Positive		Module_2	CSRP1	Positive		Module_2	FLNB	Positive
Module_2	CERS4	Positive		Module_2	TMEM200B	Positive		Module_2	TRIM8	Positive		Module_2	ZYX	Positive
Module_2	TLN1	Positive		Module_2	TMEM204	Positive		Module_2	TRPC1	Positive		Module_2	FSTL3	Positive
Module_2	CHST11	Positive		Module_2	TMEM25	Positive		Module_2	CYLD	Positive		Module_2	GIMAP7	Positive
Module_2	TMEM109	Positive		Module_2	TMEM47	Positive		Module_2	CYTH4	Positive		Module_2	GLI1	Positive
Module_2	CLIC6	Positive		Module_2	TMOD2	Positive		Module_2	TTC7B	Positive		Module_2	GPSM1	Positive
Module_2	CNN3	Positive		Module_2	TMTC1	Positive		Module_2	DACT3	Positive		Module_2	GRHL1	Positive
Module_2	TMX1	Positive		Module_2	TNC	Positive		Module_2	DAPK1	Positive		Module_2	HDAC7	Positive
Module_2	COL4A2	Positive		Module_2	TNFAIP8L3	Positive		Module_2	VAMP2	Positive		Module_2	HEY1	Positive
Module_2	CORO1C	Positive		Module_2	TNS1	Positive		Module_2	DOCK2	Positive		Module_2	HSPB7	Positive
Module_2	CPPED1	Positive		Module_2	TNXB	Positive		Module_2	DOK3	Positive		Module_2	HSPG2	Positive
Module_2	CRYAB	Positive		Module_2	TPM2	Positive		Module_2	WASF3	Positive		Module_2	ID4	Positive
Module_2	CYGB	Positive		Module_2	TPST1	Positive		Module_2	WDFY4	Positive		Module_2	IGFBP6	Positive
Module_2	CYP26B1	Positive		Module_2	TRIL	Positive		Module_2	ECE1	Positive		Module_2	IL16	Positive
Module_2	TTC7B	Positive		Module_2	TRO	Positive		Module_2	WNT2B	Positive		Module_2	IL21R	Positive
Module_2	UBAP2	Positive		Module_2	TRPC1	Positive		Module_2	EFNA5	Positive		Module_2	IL23A	Positive
Module_2	UNC119B	Positive		Module_2	TRPS1	Positive		Module_2	ELN	Positive		Module_2	ITGA4	Positive
Module_2	UNC5B	Positive		Module_2	TSHZ3	Positive		Module_2	EMP3	Positive		Module_2	ITGAV	Positive
Module_2	USB1	Positive		Module_2	TSPAN11	Positive		Module_2	EPAS1	Positive		Module_2	ITGB1	Positive
Module_2	DMD	Positive		Module_2	TSPAN18	Positive		Module_2	EPB41L3	Positive		Module_2	ITGB7	Positive
Module_2	DOCK2	Positive		Module_2	TSPAN9	Positive		Module_2	ZFP36	Positive		Module_2	ITGB8	Positive
Module_2	VCL	Positive		Module_2	TSPYL5	Positive		Module_2	ZNF264	Positive		Module_2	KCNN3	Positive
Module_2	DPYSL2	Positive		Module_2	TTC23	Positive		Module_2	F8	Positive		Module_2	KCTD11	Positive
Module_2	WASF3	Positive		Module_2	TTC28	Positive		Module_2	FAXDC2	Positive		Module_2	KDR	Positive
Module_2	DYSF	Positive		Module_2	TTC7B	Positive		Module_2	ZNF618	Positive		Module_2	KLF12	Positive
Module_2	EDNRB	Positive		Module_2	TUBA1A	Positive		Module_2	FBXO32	Positive		Module_2	KLF8	Positive
Module_2	WNT2B	Positive		Module_2	TUBB6	Positive		Module_2	FCGR2A	Positive		Module_2	KLHL3	Positive
Module_2	WWOX	Positive		Module_2	TUSC3	Positive		Module_2	FERMT3	Positive		Module_2	L1CAM	Positive
Module_2	EGFLAM	Positive		Module_2	TWIST1	Positive		Module_2	FES	Positive		Module_2	LAPTM5	Positive
Module_2	EHD3	Positive		Module_2	UCHL1	Positive		Module_2	FGL2	Positive		Module_2	LGALS1	Positive
Module_2	ELN	Positive		Module_2	UNC5B	Positive		Module_2	FHL3	Positive		Module_2	LINGO1	Positive
Module_2	FCER1G	Positive		Module_2	UNC5C	Positive		Module_2	FLNA	Positive		Module_2	MAP3K12	Positive
Module_2	FEN1	Positive		Module_2	USHBP1	Positive		Module_2	FLT4	Positive		Module_2	MAPKBP1	Positive
Module_2	FGFR1	Positive		Module_2	VASH1	Positive		Module_2	FLVCR2	Positive		Module_2	MDGA1	Positive
Module_2	FJX1	Positive		Module_2	VASN	Positive		Module_2	FOXF1	Positive		Module_2	MEF2C	Positive
Module_2	FLI1	Positive		Module_2	VCAN	Positive		Module_2	FOXL1	Positive		Module_2	MEF2D	Positive
Module_2	FLNB	Positive		Module_2	VEGFC	Positive		Module_2	FOXP3	Positive		Module_2	MEIS2	Positive
Module_2	FNDC4	Positive		Module_2	VGLL4	Positive		Module_2	FST	Positive		Module_2	MME	Positive
Module_2	FOXF1	Positive		Module_2	VIM	Positive		Module_2	FSTL3	Positive		Module_2	MMP11	Positive
Module_2	FOXL1	Positive		Module_2	VLDLR	Positive		Module_2	FXYD6	Positive		Module_2	MS4A7	Positive
Module_2	FUBP3	Positive		Module_2	VSTM4	Positive		Module_2	GIT2	Positive		Module_2	MYADM	Positive
Module_2	FZD1	Positive		Module_2	WBP1L	Positive		Module_2	GNAI1	Positive		Module_2	NAV1	Positive
Module_2	GIMAP7	Positive		Module_2	WDFY2	Positive		Module_2	GPSM3	Positive		Module_2	NDEL1	Positive
Module_2	GLI2	Positive		Module_2	WDR91	Positive		Module_2	GTF3C1	Positive		Module_2	NDRG4	Positive
Module_2	GTF3C2	Positive		Module_2	WFDC1	Positive		Module_2	HDAC7	Positive		Module_2	NEDD9	Positive
Module_2	HAS2	Positive		Module_2	WIPF1	Positive		Module_2	HGF	Positive		Module_2	NFATC1	Positive
Module_2	HDAC7	Positive		Module_2	WNT5A	Positive		Module_2	HLA-DOA	Positive		Module_2	NFKB2	Positive
Module_2	HYOU1	Positive		Module_2	WNT9A	Positive		Module_2	HSPB7	Positive		Module_2	NR2F1	Positive
Module_2	IGF2R	Positive		Module_2	WTIP	Positive		Module_2	HSPG2	Positive		Module_2	NR4A3	Positive
Module_2	IKZF1	Positive		Module_2	WWC2	Positive		Module_2	IFI16	Positive		Module_2	PBXIP1	Positive
Module_2	ILF3	Positive		Module_2	WWTR1	Positive		Module_2	IGFBP4	Positive		Module_2	PCSK5	Positive
Module_2	ILK	Positive		Module_2	ZCCHC24	Positive		Module_2	IKBIP	Positive		Module_2	PDGFRA	Positive
Module_2	ITGA5	Positive		Module_2	ZEB1	Positive		Module_2	IKZF1	Positive		Module_2	PDLIM7	Positive
Module_2	ITGAV	Positive		Module_2	ZEB2	Positive		Module_2	IL10RA	Positive		Module_2	PFKFB3	Positive
Module_2	ITGB1	Positive		Module_2	ZFP82	Positive		Module_2	IL16	Positive		Module_2	PIK3CD	Positive
Module_2	LMO2	Positive		Module_2	ZNF135	Positive		Module_2	IL21R	Positive		Module_2	PLSCR4	Positive
Module_2	LOX	Positive		Module_2	ZNF154	Positive		Module_2	ILK	Positive		Module_2	PNMA1	Positive
Module_2	MAP3K12	Positive		Module_2	ZNF185	Positive		Module_2	ITGAV	Positive		Module_2	POU2F2	Positive
Module_2	MAPK10	Positive		Module_2	ZNF331	Positive		Module_2	ITGAX	Positive		Module_2	PRAF2	Positive
Module_2	MAPKBP1	Positive		Module_2	ZNF362	Positive		Module_2	ITGB3	Positive		Module_2	PRKCB	Positive
Module_2	MCAM	Positive		Module_2	ZNF423	Positive		Module_2	KAZN	Positive		Module_2	PRNP	Positive
Module_2	MDGA1	Positive		Module_2	ZNF469	Positive		Module_2	KCNMA1	Positive		Module_2	RAB3B	Positive
Module_2	MPEG1	Positive		Module_2	ZNF521	Positive		Module_2	KCTD11	Positive		Module_2	RBM23	Positive
Module_2	MSC	Positive		Module_2	ZNF532	Positive		Module_2	KIT	Positive		Module_2	RBPMS2	Positive
Module_2	NDST1	Positive		Module_2	ZNF549	Positive		Module_2	KLF12	Positive		Module_2	CC2D1A	Negative
Module_2	NES	Positive		Module_2	ZNF568	Positive		Module_2	KLF6	Positive		Module_2	CLDN7	Negative
Module_2	NOD1	Positive		Module_2	ZNF880	Positive		Module_2	KLHL20	Positive		Module_2	FAM3D	Negative
Module_2	NPTXR	Positive		Module_2	RNF122	Positive		Module_2	KRT17	Positive		Module_2	GLB1L2	Negative
Module_2	PDGFA	Positive		Module_2	ACTN1	Positive		Module_2	LDOC1	Positive		Module_2	GPA33	Negative
Module_2	PGF	Positive		Module_2	ADAMTS4	Positive		Module_2	LILRB2	Positive		Module_2	HCCS	Negative
Module_2	PICALM	Positive		Module_2	ADAMTSL4	Positive		Module_2	LMO4	Positive		Module_2	ID1	Negative
Module_2	PIK3CD	Positive		Module_2	AGPAT1	Positive		Module_2	LOXL4	Positive		Module_2	MRI1	Negative
Module_2	PITX2	Positive		Module_2	AHNAK2	Positive		Module_2	LPXN	Positive		Module_2	MT-CO2	Negative
Module_2	PLEKHO1	Positive		Module_2	RUNX1	Positive		Module_2	LSP1	Positive		Module_2	NOA1	Negative
Module_2	PLEKHO2	Positive		Module_2	ANKRD13A	Positive		Module_2	LTB	Positive		Module_2	NR2C2AP	Negative
Module_2	PNMA1	Positive		Module_2	ANKRD44	Positive		Module_2	LTF	Positive		Module_2	PDZD11	Negative
Module_2	POU2F2	Positive		Module_2	ANXA1	Positive		Module_2	LYL1	Positive		Module_2	PRR15L	Negative
Module_2	PPP1R18	Positive		Module_2	SEC24C	Positive		Module_2	MAOB	Positive		Module_2	RABIF	Negative
Module_2	PRKCB	Positive		Module_2	SEMA4C	Positive		Module_2	MEF2C	Positive		Module_2	RNF183	Negative
Module_2	PXDN	Positive		Module_2	APOE	Positive		Module_2	MEF2D	Positive		Module_2	SELENBP1	Negative
Module_2	RAPGEF1	Positive		Module_2	APP	Positive		Module_2	MEIS1	Positive		Module_2	SHMT1	Negative
Module_2	RFC3	Positive		Module_2	SH2B3	Positive		Module_2	MPEG1	Positive		Module_2	THG1L	Negative
Module_2	C6ORF136	Negative		Module_2	SH3PXD2A	Positive		Module_2	MYH10	Positive		Module_2	ACE2	Negative
Module_2	GALE	Negative		Module_2	SHC1	Positive		Module_2	MYL9	Positive		Module_2	TMPRSS2	Negative
Module_2	HIGD2A	Negative		Module_2	SKI	Positive		Module_2	NDEL1	Positive		Module_2	CSNK2B	Negative
Module_2	HMGCL	Negative		Module_2	SLC41A1	Positive		Module_2	NDN	Positive		Module_2	CYP2J2	Negative
Module_2	HR	Negative		Module_2	B4GALT1	Positive		Module_2	NEGR1	Positive		Module_2	CYP3A5	Negative
Module_2	MFSD2A	Negative		Module_2	SLFN5	Positive		Module_2	NFATC1	Positive		Module_2	UXT	Negative
Module_2	MRPL20	Negative		Module_2	BCAT1	Positive		Module_2	NOS3	Positive		Module_2	EPB41L4B	Negative
Module_2	NMNAT3	Negative		Module_2	BCL2L2	Positive		Module_2	NOTCH4	Positive		Module_2	GLCE	Negative
Module_2	OVOL2	Negative		Module_2	SMPD1	Positive		Module_2	NR2F1	Positive		Module_2	HAX1	Negative
Module_2	PRSS22	Negative		Module_2	BHLHE40	Positive		Module_2	NR4A1	Positive		Module_2	HDAC1	Negative
Module_2	RPS26	Negative		Module_2	BICD2	Positive		Module_2	PARVG	Positive		Module_2	HSD11B2	Negative
Module_2	TMEM106C	Negative		Module_2	SNAI2	Positive		Module_2	PDGFA	Positive		Module_2	IHH	Negative
Module_2	TMEM219	Negative		Module_2	BMPR2	Positive		Module_2	PDLIM5	Positive		Module_2	LCN2	Negative
Module_2	AKR1C3	Negative		Module_2	SNRPN	Positive		Module_2	PEA15	Positive		Module_2	MUC3A	Negative
Module_2	S100A6	Negative		Module_2	SOGA1	Positive		Module_2	PER1	Positive		Module_2	PDHA1	Negative
Module_2	C4BPB	Negative		Module_2	BTK	Positive		Module_2	PER3	Positive		Module_2	PEBP1	Negative
Module_2	ELF3	Negative		Module_2	SPN	Positive		Module_2	PFKFB3	Positive		Module_3	AASDHPPT	Positive
Module_2	ERP29	Negative		Module_2	SPOCK2	Positive		Module_2	PGF	Positive		Module_3	ABCE1	Positive
Module_2	HSD11B2	Negative		Module_2	C1ORF216	Positive		Module_2	PIK3CD	Positive		Module_3	ACADSB	Positive
Module_2	ID1	Negative		Module_2	SRGAP2	Positive		Module_2	PIK3R3	Positive		Module_3	ACTR2	Positive
Module_2	MUC3A	Negative		Module_2	SRGN	Positive		Module_2	PIP5K1C	Positive		Module_3	ACTR6	Positive
Module_2	NR4A1	Negative		Module_2	ST3GAL5	Positive		Module_2	PKN3	Positive		Module_3	ADAL	Positive
Module_3	ACAA1	Positive		Module_2	CALCOCO1	Positive		Module_2	PMEPA1	Positive		Module_3	ADO	Positive
Module_3	ACTB	Positive		Module_2	STARD13	Positive		Module_2	PNMA1	Positive		Module_3	AFTPH	Positive
Module_3	ACTG1	Positive		Module_2	SYNGR1	Positive		Module_2	POU2AF1	Positive		Module_3	AGK	Positive
Module_3	ALG12	Positive		Module_2	CD36	Positive		Module_2	PPP1R16B	Positive		Module_3	AGPAT5	Positive
Module_3	AP2A1	Positive		Module_2	CD81	Positive		Module_2	PRKCB	Positive		Module_3	AGPS	Positive
Module_3	AQP11	Positive		Module_2	TEAD1	Positive		Module_2	PTGES	Positive		Module_3	AIMP1	Positive
Module_3	ATG101	Positive		Module_2	CDKL5	Positive		Module_2	PTN	Positive		Module_3	AK3	Positive
Module_3	CCS	Positive		Module_2	TFIP11	Positive		Module_2	RASSF3	Positive		Module_3	AKIRIN1	Positive
Module_3	CD151	Positive		Module_2	TGFBR2	Positive		Module_2	RBMS3	Positive		Module_3	ALKBH8	Positive
Module_3	CDK16	Positive		Module_2	CEP170	Positive		Module_2	RGS19	Positive		Module_3	AMD1	Positive
Module_3	CENPB	Positive		Module_2	CERS4	Positive		Module_2	ABHD14B	Negative		Module_3	ANAPC4	Positive
Module_3	DDX41	Positive		Module_2	CFP	Positive		Module_2	B4GALT3	Negative		Module_3	ANP32A	Positive
Module_3	DHX30	Positive		Module_2	TLN1	Positive		Module_2	C6ORF136	Negative		Module_3	ANP32B	Positive
Module_3	DRG2	Positive		Module_2	CHST11	Positive		Module_2	DHDH	Negative		Module_3	API5	Positive
Module_3	DVL1	Positive		Module_2	CHST2	Positive		Module_2	DNAL4	Negative		Module_3	APIP	Positive
Module_3	EEF2	Positive		Module_2	CLSTN3	Positive		Module_2	EIF2D	Negative		Module_3	ARL14EP	Positive
Module_3	EPHA2	Positive		Module_2	CNN3	Positive		Module_2	EIF3D	Negative		Module_3	ARL4A	Positive
Module_3	ERCC2	Positive		Module_2	TNFAIP3	Positive		Module_2	GPRC5C	Negative		Module_3	ARL5A	Positive
Module_3	FAM50B	Positive		Module_2	COL7A1	Positive		Module_2	HOXB9	Negative		Module_3	ARMC1	Positive
Module_3	FGFRL1	Positive		Module_2	TNFSF4	Positive		Module_2	ID2	Negative		Module_3	ARPC3	Positive
Module_3	GADD45G	Positive		Module_2	TNS2	Positive		Module_2	KAZALD1	Negative		Module_3	ASAH2B	Positive
Module_3	GPN2	Positive		Module_2	TOX2	Positive		Module_2	LETMD1	Negative		Module_3	ASNSD1	Positive
Module_3	GTPBP6	Positive		Module_2	TRAF1	Positive		Module_2	MRPS25	Negative		Module_3	ATF7IP2	Positive
Module_3	GUSB	Positive		Module_2	CREB5	Positive		Module_2	MSX1	Negative		Module_3	ATG4C	Positive
Module_3	HPS1	Positive		Module_2	CRTC3	Positive		Module_2	NDUFA10	Negative		Module_3	ATL2	Positive
Module_3	HSPB1	Positive		Module_2	CYLD	Positive		Module_2	OVOL2	Negative		Module_3	ATP13A3	Positive
Module_3	KEAP1	Positive		Module_2	DAB2	Positive		Module_2	PDHA1	Negative		Module_3	BCAS2	Positive
Module_3	KIAA2013	Positive		Module_2	DAG1	Positive		Module_2	POLDIP2	Negative		Module_3	BCCIP	Positive
Module_3	LONP1	Positive		Module_2	DAPK1	Positive		Module_2	PPP1R1B	Negative		Module_3	BCLAF1	Positive
Module_3	LPAR2	Positive		Module_2	TUBB3	Positive		Module_2	PRR13	Negative		Module_3	BET1	Positive
Module_3	NAIF1	Positive		Module_2	VCAM1	Positive		Module_2	RNASET2	Negative		Module_3	BLOC1S2	Positive
Module_3	NCKIPSD	Positive		Module_2	WASF3	Positive		Module_2	RPL3	Negative		Module_3	BLOC1S6	Positive
Module_3	OGDH	Positive		Module_2	WDFY4	Positive		Module_2	SH3TC2	Negative		Module_3	BRCA2	Positive
Module_3	ORAI1	Positive		Module_2	ECE1	Positive		Module_2	SND1	Negative		Module_3	BRD7	Positive
Module_3	P2RX4	Positive		Module_2	ECM1	Positive		Module_2	SP5	Negative		Module_3	BRIX1	Positive
Module_3	P4HTM	Positive		Module_2	WNT2B	Positive		Module_2	SPINT2	Negative		Module_3	BTBD1	Positive
Module_3	PCBP1	Positive		Module_2	WWC3	Positive		Module_2	TMEM45B	Negative		Module_3	BTF3	Positive
Module_3	PCSK7	Positive		Module_2	ZHX2	Positive		Module_2	TRIM27	Negative		Module_3	BTF3L4	Positive
Module_3	PEX14	Positive		Module_2	ZNF134	Positive		Module_2	VPS33B	Negative		Module_3	BUD31	Positive
Module_3	PFKL	Positive		Module_2	ETS1	Positive		Module_2	ACAT2	Negative		Module_3	BZW1	Positive
Module_3	PICK1	Positive		Module_2	FAM50B	Positive		Module_2	RPLP0	Negative		Module_3	C10ORF88	Positive
Module_3	PRKCZ	Positive		Module_2	FCER1G	Positive		Module_2	ADH6	Negative		Module_3	C11ORF98	Positive
Module_3	PRMT2	Positive		Module_2	FCHSD2	Positive		Module_2	SIM2	Negative		Module_3	C16ORF87	Positive
Module_3	RNF121	Positive		Module_2	FERMT3	Positive		Module_2	CDH3	Negative		Module_3	C18ORF21	Positive
Module_3	SDSL	Positive		Module_2	ZYX	Positive		Module_2	CIAO1	Negative		Module_3	C1D	Positive
Module_3	SERINC2	Positive		Module_2	FOXL1	Positive		Module_2	CSNK2B	Negative		Module_3	C2ORF15	Positive
Module_3	SIL1	Positive		Module_2	FOXN3	Positive		Module_2	HDAC1	Negative		Module_3	C2ORF69	Positive
Module_3	SLC43A2	Positive		Module_2	FOXO1	Positive		Module_2	ID1	Negative		Module_3	C5ORF22	Positive
Module_3	SLC5A2	Positive		Module_2	FOXP3	Positive		Module_2	PEBP1	Negative		Module_3	C6ORF62	Positive
Module_3	ST14	Positive		Module_2	FSCN1	Positive		Module_3	ABCB8	Positive		Module_3	C9ORF78	Positive
Module_3	STEAP3	Positive		Module_2	FYN	Positive		Module_3	ABCB9	Positive		Module_3	CAAP1	Positive
Module_3	TANGO2	Positive		Module_2	GABARAPL1	Positive		Module_3	ABHD17A	Positive		Module_3	CBWD1	Positive
Module_3	TMEM222	Positive		Module_2	GIMAP1	Positive		Module_3	ACAD9	Positive		Module_3	CBWD2	Positive
Module_3	TMEM39B	Positive		Module_2	GIMAP7	Positive		Module_3	ACAP3	Positive		Module_3	CBX3	Positive
Module_3	TNIP2	Positive		Module_2	GNAI1	Positive		Module_3	ACD	Positive		Module_3	CCAR1	Positive
Module_3	TRAPPC12	Positive		Module_2	GPSM1	Positive		Module_3	ACY1	Positive		Module_3	CCDC112	Positive
Module_3	TRIM28	Positive		Module_2	GPSM3	Positive		Module_3	ADAP1	Positive		Module_3	CCDC125	Positive
Module_3	TXNRD2	Positive		Module_2	GTF3C1	Positive		Module_3	ADAT3	Positive		Module_3	CCDC43	Positive
Module_3	UNC45A	Positive		Module_2	HAS2	Positive		Module_3	ADCK5	Positive		Module_3	CCDC59	Positive
Module_3	USP5	Positive		Module_2	HDAC4	Positive		Module_3	AGPAT2	Positive		Module_3	CCDC77	Positive
Module_3	VWA1	Positive		Module_2	HDAC7	Positive		Module_3	AIFM2	Positive		Module_3	CCL15	Positive
Module_3	WDR1	Positive		Module_2	HSPG2	Positive		Module_3	AKT1S1	Positive		Module_3	CCNH	Positive
Module_3	WDR24	Positive		Module_2	IGF1R	Positive		Module_3	AKT2	Positive		Module_3	CCNJ	Positive
Module_3	AKT2	Positive		Module_2	IGF2R	Positive		Module_3	ALG12	Positive		Module_3	CCT8	Positive
Module_3	ANAPC11	Positive		Module_2	IGFBP6	Positive		Module_3	AMN	Positive		Module_3	CD2AP	Positive
Module_3	BBC3	Positive		Module_2	IKZF1	Positive		Module_3	ANKRD39	Positive		Module_3	CDC23	Positive
Module_3	BCAR1	Positive		Module_2	IL16	Positive		Module_3	ANKRD54	Positive		Module_3	CDC26	Positive
Module_3	SMAD6	Positive		Module_2	IP6K1	Positive		Module_3	AP1M1	Positive		Module_3	CDC27	Positive
Module_3	SPRYD3	Positive		Module_2	IRS1	Positive		Module_3	APBA3	Positive		Module_3	CDC37L1	Positive
Module_3	SRF	Positive		Module_2	ITGAV	Positive		Module_3	AQP11	Positive		Module_3	CDC5L	Positive
Module_3	TMEM86B	Positive		Module_2	ITGB1	Positive		Module_3	ARMC5	Positive		Module_3	CDK7	Positive
Module_3	CRTC1	Positive		Module_2	ITGB5	Positive		Module_3	ARMC6	Positive		Module_3	CDV3	Positive
Module_3	TSPYL2	Positive		Module_2	ITGB7	Positive		Module_3	ARRDC1	Positive		Module_3	CEBPG	Positive
Module_3	ZNF205	Positive		Module_2	ITGB8	Positive		Module_3	ARVCF	Positive		Module_3	CEBPZ	Positive
Module_3	FURIN	Positive		Module_2	KCTD11	Positive		Module_3	ATAD3A	Positive		Module_3	CENPH	Positive
Module_3	GMPPB	Positive		Module_2	KLHL20	Positive		Module_3	ATAD3B	Positive		Module_3	CENPK	Positive
Module_3	GTF2F1	Positive		Module_2	LDB1	Positive		Module_3	ATG4B	Positive		Module_3	CENPQ	Positive
Module_3	IRF3	Positive		Module_2	LGALS1	Positive		Module_3	ATG4D	Positive		Module_3	CEP57	Positive
Module_3	LCAT	Positive		Module_2	LOX	Positive		Module_3	ATP13A1	Positive		Module_3	CEP83	Positive
Module_3	LIPE	Positive		Module_2	LPXN	Positive		Module_3	B3GALT6	Positive		Module_3	CETN3	Positive
Module_3	LRP5	Positive		Module_2	LRP1	Positive		Module_3	B3GAT3	Positive		Module_3	CFAP36	Positive
Module_3	MAP2K2	Positive		Module_2	MACF1	Positive		Module_3	B4GALT2	Positive		Module_3	CFAP97	Positive
Module_3	MTA1	Positive		Module_2	MAML1	Positive		Module_3	B4GAT1	Positive		Module_3	CFDP1	Positive
Module_3	NPLOC4	Positive		Module_2	MAPKBP1	Positive		Module_3	BANP	Positive		Module_3	CHD1	Positive
Module_3	NR2F6	Positive		Module_2	MDGA1	Positive		Module_3	BAX	Positive		Module_3	CHORDC1	Positive
Module_3	ORC1	Positive		Module_2	MEF2A	Positive		Module_3	BCAT2	Positive		Module_3	CIR1	Positive
Module_3	PCSK6	Positive		Module_2	MICAL2	Positive		Module_3	BCL2L12	Positive		Module_3	CLPX	Positive
Module_3	PNKP	Positive		Module_2	MOB3C	Positive		Module_3	BOP1	Positive		Module_3	CLUAP1	Positive
Module_3	AASDHPPT	Negative		Module_2	MPEG1	Positive		Module_3	BRF1	Positive		Module_3	CMAS	Positive
Module_3	ABCD3	Negative		Module_2	NBPF19	Positive		Module_3	BTBD2	Positive		Module_3	CNPY2	Positive
Module_3	ABCE1	Negative		Module_2	NCS1	Positive		Module_3	C15ORF39	Positive		Module_3	COIL	Positive
Module_3	ABHD13	Negative		Module_2	NFATC1	Positive		Module_3	C19ORF25	Positive		Module_3	COPS2	Positive
Module_3	ABHD17B	Negative		Module_2	NOD2	Positive		Module_3	C19ORF47	Positive		Module_3	COX11	Positive
Module_3	ABI1	Negative		Module_2	NR4A3	Positive		Module_3	C19ORF48	Positive		Module_3	COX17	Positive
Module_3	ACADM	Negative		Module_2	NRP1	Positive		Module_3	C1ORF159	Positive		Module_3	COX20	Positive
Module_3	ACAP2	Negative		Module_2	P3H2	Positive		Module_3	C1ORF35	Positive		Module_3	CPSF6	Positive
Module_3	ACER3	Negative		Module_2	PBXIP1	Positive		Module_3	C20ORF27	Positive		Module_3	CRLF3	Positive
Module_3	ACOT13	Negative		Module_2	PDK4	Positive		Module_3	C2CD4D	Positive		Module_3	CSNK1G3	Positive
Module_3	ACP1	Negative		Module_2	PDLIM7	Positive		Module_3	C8ORF82	Positive		Module_3	CSNK2B	Positive
Module_3	ACTR10	Negative		Module_2	PICALM	Positive		Module_3	CAPN15	Positive		Module_3	CSTF3	Positive
Module_3	ACTR2	Negative		Module_2	PIK3CD	Positive		Module_3	CARM1	Positive		Module_3	CUL5	Positive
Module_3	ACTR3	Negative		Module_2	PIP4K2A	Positive		Module_3	CBLC	Positive		Module_3	CWC15	Positive
Module_3	ACTR6	Negative		Module_2	PLD3	Positive		Module_3	CCDC124	Positive		Module_3	CWC22	Positive
Module_3	ACYP2	Negative		Module_2	PLEKHO1	Positive		Module_3	CCDC137	Positive		Module_3	CWC25	Positive
Module_3	ADAL	Negative		Module_2	PLXNA1	Positive		Module_3	CCDC157	Positive		Module_3	CWC27	Positive
Module_3	AFTPH	Negative		Module_2	PMP22	Positive		Module_3	CCDC61	Positive		Module_3	CWF19L2	Positive
Module_3	AGGF1	Negative		Module_2	POU2AF1	Positive		Module_3	CCDC85B	Positive		Module_3	CYCS	Positive
Module_3	AIMP1	Negative		Module_2	POU2F2	Positive		Module_3	CCM2	Positive		Module_3	DBF4	Positive
Module_3	AK3	Negative		Module_2	PPP1R16B	Positive		Module_3	CDC34	Positive		Module_3	DBT	Positive
Module_3	AKIRIN1	Negative		Module_2	PRDM1	Positive		Module_3	CDC37	Positive		Module_3	DCLRE1A	Positive
Module_3	AKTIP	Negative		Module_2	PRKCB	Positive		Module_3	CDH24	Positive		Module_3	DCUN1D1	Positive
Module_3	ALG6	Negative		Module_2	PRRX1	Positive		Module_3	CDK16	Positive		Module_3	DDT	Positive
Module_3	ALKBH8	Negative		Module_2	PTPN9	Positive		Module_3	CDK2AP2	Positive		Module_3	DDX1	Positive
Module_3	AMD1	Negative		Module_2	RBFOX2	Positive		Module_3	CDPF1	Positive		Module_3	DDX10	Positive
Module_3	ANAPC10	Negative		Module_2	ACP6	Negative		Module_3	CDT1	Positive		Module_3	DDX18	Positive
Module_3	ANAPC13	Negative		Module_2	AP1M2	Negative		Module_3	CENPB	Positive		Module_3	DDX19A	Positive
Module_3	ANAPC16	Negative		Module_2	ARPC5L	Negative		Module_3	CHMP1A	Positive		Module_3	DDX20	Positive
Module_3	ANAPC4	Negative		Module_2	B4GALT3	Negative		Module_3	CHMP6	Positive		Module_3	DDX21	Positive
Module_3	ANKEF1	Negative		Module_2	C6ORF136	Negative		Module_3	CHST12	Positive		Module_3	DDX3X	Positive
Module_3	ANXA7	Negative		Module_2	CENPV	Negative		Module_3	CHTF18	Positive		Module_3	DDX50	Positive
Module_3	AP1AR	Negative		Module_2	CKMT1A	Negative		Module_3	CLDN3	Positive		Module_3	DEK	Positive
Module_3	AP3M1	Negative		Module_2	CKMT1B	Negative		Module_3	CLDND2	Positive		Module_3	DENR	Positive
Module_3	AP3S1	Negative		Module_2	DDIT3	Negative		Module_3	CLN6	Positive		Module_3	DEPDC7	Positive
Module_3	AP4S1	Negative		Module_2	EIF3D	Negative		Module_3	CLPTM1	Positive		Module_3	DIABLO	Positive
Module_3	AP5M1	Negative		Module_2	ELL3	Negative		Module_3	CLPTM1L	Positive		Module_3	DIMT1	Positive
Module_3	API5	Negative		Module_2	FH	Negative		Module_3	CLUH	Positive		Module_3	DLD	Positive
Module_3	APIP	Negative		Module_2	GALE	Negative		Module_3	COASY	Positive		Module_3	DNAJB11	Positive
Module_3	APOO	Negative		Module_2	GCAT	Negative		Module_3	COLGALT1	Positive		Module_3	DNAJC2	Positive
Module_3	ARFIP1	Negative		Module_2	GSTK1	Negative		Module_3	COMMD4	Positive		Module_3	DNAJC21	Positive
Module_3	ARHGAP12	Negative		Module_2	GSTO2	Negative		Module_3	CORO1B	Positive		Module_3	DNAJC25	Positive
Module_3	ARHGAP18	Negative		Module_2	HIGD2A	Negative		Module_3	CORO7	Positive		Module_3	DNAJC7	Positive
Module_3	ARL1	Negative		Module_2	HOXB5	Negative		Module_3	CPSF1	Positive		Module_3	DNAJC8	Positive
Module_3	ARL14EP	Negative		Module_2	HOXB8	Negative		Module_3	CRACR2B	Positive		Module_3	DNM1L	Positive
Module_3	ARL5A	Negative		Module_2	IMPDH2	Negative		Module_3	CSNK1G2	Positive		Module_3	DNTTIP2	Positive
Module_3	ARL5B	Negative		Module_2	KAZALD1	Negative		Module_3	CTBP1	Positive		Module_3	DTWD1	Positive
Module_3	ARL6	Negative		Module_2	LETMD1	Negative		Module_3	CTU1	Positive		Module_3	DYNC2LI1	Positive
Module_3	ARL6IP5	Negative		Module_2	NDUFA10	Negative		Module_3	CXCR3	Positive		Module_3	E2F3	Positive
Module_3	ARL6IP6	Negative		Module_2	NDUFV3	Negative		Module_3	DAZAP1	Positive		Module_3	ECD	Positive
Module_3	ARL8B	Negative		Module_2	PODXL2	Negative		Module_3	DCAF15	Positive		Module_3	ECHDC1	Positive
Module_3	ARPC3	Negative		Module_2	PREP	Negative		Module_3	DDX41	Positive		Module_3	EEF1E1	Positive
Module_3	ARPP19	Negative		Module_2	PXMP2	Negative		Module_3	DDX49	Positive		Module_3	EID2	Positive
Module_3	ASCC1	Negative		Module_2	QDPR	Negative		Module_3	DDX51	Positive		Module_3	EIF1AX	Positive
Module_3	ASF1A	Negative		Module_2	RAB25	Negative		Module_3	DEAF1	Positive		Module_3	EIF3J	Positive
Module_3	ASNSD1	Negative		Module_2	SAMM50	Negative		Module_3	DEDD2	Positive		Module_3	EIF3M	Positive
Module_3	ATF2	Negative		Module_2	ZNF511	Negative		Module_3	DGKZ	Positive		Module_3	EIF4E	Positive
Module_3	ATG10	Negative		Module_2	CLDN7	Negative		Module_3	DHRS13	Positive		Module_3	EIF5B	Positive
Module_3	ATG12	Negative		Module_2	COX7C	Negative		Module_3	DHX30	Positive		Module_3	EMC2	Positive
Module_3	ATG4C	Negative		Module_2	FXN	Negative		Module_3	DHX37	Positive		Module_3	ENSA	Positive
Module_3	ATG5	Negative		Module_3	ACADVL	Positive		Module_3	DOHH	Positive		Module_3	ERCC5	Positive
Module_3	ATL2	Negative		Module_3	ADM2	Positive		Module_3	DPH1	Positive		Module_3	ERGIC2	Positive
Module_3	ATP2C1	Negative		Module_3	ADM5	Positive		Module_3	DPP3	Positive		Module_3	ERMP1	Positive
Module_3	ATP6V1E2	Negative		Module_3	ALG12	Positive		Module_3	DPP7	Positive		Module_3	ESF1	Positive
Module_3	ATP6V1G1	Negative		Module_3	AMDHD2	Positive		Module_3	DTX2	Positive		Module_3	ETAA1	Positive
Module_3	BAG5	Negative		Module_3	CACNB3	Positive		Module_3	DUS1L	Positive		Module_3	ETF1	Positive
Module_3	BAZ1A	Negative		Module_3	CAMKK1	Positive		Module_3	DUS3L	Positive		Module_3	EXOC6	Positive
Module_3	BBS7	Negative		Module_3	CARD9	Positive		Module_3	DUSP2	Positive		Module_3	EXOSC10	Positive
Module_3	BCAP29	Negative		Module_3	DAPK3	Positive		Module_3	DUSP8	Positive		Module_3	EXOSC9	Positive
Module_3	BCAS2	Negative		Module_3	DDX54	Positive		Module_3	DVL1	Positive		Module_3	FAIM	Positive
Module_3	BCCIP	Negative		Module_3	EEF2	Positive		Module_3	DVL2	Positive		Module_3	FAM104B	Positive
Module_3	BCDIN3D	Negative		Module_3	EMC10	Positive		Module_3	E2F1	Positive		Module_3	FAM133B	Positive
Module_3	BCLAF1	Negative		Module_3	EML2	Positive		Module_3	E4F1	Positive		Module_3	FAM200B	Positive
Module_3	BET1	Negative		Module_3	ERCC2	Positive		Module_3	EEF2	Positive		Module_3	FAM204A	Positive
Module_3	BFAR	Negative		Module_3	FGFRL1	Positive		Module_3	EEFSEC	Positive		Module_3	FAM8A1	Positive
Module_3	BIRC2	Negative		Module_3	GNB3	Positive		Module_3	EFNB1	Positive		Module_3	FAM98B	Positive
Module_3	BLOC1S5	Negative		Module_3	GUSB	Positive		Module_3	EHMT2	Positive		Module_3	FANCL	Positive
Module_3	BLOC1S6	Negative		Module_3	GYS1	Positive		Module_3	ELMO3	Positive		Module_3	FASTKD1	Positive
Module_3	BMI1	Negative		Module_3	HECTD3	Positive		Module_3	ELOF1	Positive		Module_3	FRA10AC1	Positive
Module_3	BPGM	Negative		Module_3	IDUA	Positive		Module_3	EMC10	Positive		Module_3	FRG1	Positive
Module_3	BRCA1	Negative		Module_3	JAG2	Positive		Module_3	ENKD1	Positive		Module_3	FSD1L	Positive
Module_3	BRD7	Negative		Module_3	JMJD8	Positive		Module_3	EPHB3	Positive		Module_3	FUNDC1	Positive
Module_3	BRIX1	Negative		Module_3	KCNJ11	Positive		Module_3	EPN1	Positive		Module_3	FXR1	Positive
Module_3	BRMS1L	Negative		Module_3	KCP	Positive		Module_3	ERCC2	Positive		Module_3	G3BP1	Positive
Module_3	BROX	Negative		Module_3	KLHL25	Positive		Module_3	ERF	Positive		Module_3	GABPA	Positive
Module_3	BTBD1	Negative		Module_3	LENG9	Positive		Module_3	ESRRA	Positive		Module_3	GABPB1	Positive
Module_3	BTBD10	Negative		Module_3	LPAR2	Positive		Module_3	ETFB	Positive		Module_3	GART	Positive
Module_3	BTC	Negative		Module_3	MAP1S	Positive		Module_3	EXOSC6	Positive		Module_3	GCA	Positive
Module_3	BTF3L4	Negative		Module_3	MICALL2	Positive		Module_3	FADS2	Positive		Module_3	GCFC2	Positive
Module_3	BTG3	Negative		Module_3	MOB2	Positive		Module_3	FAM43A	Positive		Module_3	GCLC	Positive
Module_3	BZW1	Negative		Module_3	NR1D1	Positive		Module_3	FAM83H	Positive		Module_3	GCLM	Positive
Module_3	C10ORF88	Negative		Module_3	PAF1	Positive		Module_3	FAM98C	Positive		Module_3	GEMIN5	Positive
Module_3	C11ORF54	Negative		Module_3	PCGF2	Positive		Module_3	FARSA	Positive		Module_3	GEMIN6	Positive
Module_3	C11ORF58	Negative		Module_3	PITPNM2	Positive		Module_3	FASTK	Positive		Module_3	GFM1	Positive
Module_3	C12ORF29	Negative		Module_3	PNPLA6	Positive		Module_3	FBRSL1	Positive		Module_3	GFM2	Positive
Module_3	C12ORF4	Negative		Module_3	PSMC5	Positive		Module_3	FBXL12	Positive		Module_3	GLMN	Positive
Module_3	C14ORF28	Negative		Module_3	RNF187	Positive		Module_3	FBXL14	Positive		Module_3	GNL2	Positive
Module_3	C1D	Negative		Module_3	ROGDI	Positive		Module_3	FBXL15	Positive		Module_3	GNL3	Positive
Module_3	C1GALT1	Negative		Module_3	SEMA3F	Positive		Module_3	FBXL6	Positive		Module_3	GOLT1B	Positive
Module_3	C1ORF131	Negative		Module_3	SLC1A5	Positive		Module_3	FBXO46	Positive		Module_3	GOPC	Positive
Module_3	C2ORF49	Negative		Module_3	SLC29A4	Positive		Module_3	FBXW5	Positive		Module_3	GPATCH1	Positive
Module_3	C2ORF69	Negative		Module_3	SPATA20	Positive		Module_3	FEM1A	Positive		Module_3	GPATCH11	Positive
Module_3	C3ORF38	Negative		Module_3	STEAP3	Positive		Module_3	FGFRL1	Positive		Module_3	GPBP1	Positive
Module_3	C4ORF33	Negative		Module_3	TANGO2	Positive		Module_3	FIZ1	Positive		Module_3	GRPEL2	Positive
Module_3	C5ORF22	Negative		Module_3	TBCD	Positive		Module_3	FKBP8	Positive		Module_3	GSTA4	Positive
Module_3	C6ORF62	Negative		Module_3	TCIRG1	Positive		Module_3	FN3K	Positive		Module_3	GTF2A2	Positive
Module_3	C9ORF72	Negative		Module_3	TMEM63B	Positive		Module_3	FSD1	Positive		Module_3	GTF2H3	Positive
Module_3	C9ORF78	Negative		Module_3	TRIM3	Positive		Module_3	FZR1	Positive		Module_3	GTPBP10	Positive
Module_3	C9ORF85	Negative		Module_3	TUBGCP2	Positive		Module_3	G6PD	Positive		Module_3	GTPBP8	Positive
Module_3	CAAP1	Negative		Module_3	UNC45A	Positive		Module_3	GALK1	Positive		Module_3	GUF1	Positive
Module_3	CAB39	Negative		Module_3	WDR1	Positive		Module_3	GNB1L	Positive		Module_3	GXYLT1	Positive
Module_3	CALCOCO2	Negative		Module_3	ZBTB17	Positive		Module_3	GPAA1	Positive		Module_3	HADHA	Positive
Module_3	CALU	Negative		Module_3	ZNF574	Positive		Module_3	GPI	Positive		Module_3	HAT1	Positive
Module_3	CAMLG	Negative		Module_3	ZNF579	Positive		Module_3	GPR137	Positive		Module_3	HAUS2	Positive
Module_3	CAPN7	Negative		Module_3	ZNF784	Positive		Module_3	GPR35	Positive		Module_3	HAUS3	Positive
Module_3	CAPRIN1	Negative		Module_3	ZNF865	Positive		Module_3	GPS1	Positive		Module_3	HAUS6	Positive
Module_3	CAPZA1	Negative		Module_3	ACTG1	Positive		Module_3	GRK6	Positive		Module_3	HERC4	Positive
Module_3	CAPZA2	Negative		Module_3	RPTOR	Positive		Module_3	GRWD1	Positive		Module_3	HIBCH	Positive
Module_3	CBFB	Negative		Module_3	AKT1	Positive		Module_3	GSDMD	Positive		Module_3	HMGB1	Positive
Module_3	CBR4	Negative		Module_3	AKT2	Positive		Module_3	GTPBP3	Positive		Module_3	HMGN1	Positive
Module_3	CBWD1	Negative		Module_3	ATXN2	Positive		Module_3	GTPBP6	Positive		Module_3	HMGN3	Positive
Module_3	CBX1	Negative		Module_3	STARD3	Positive		Module_3	HAUS5	Positive		Module_3	HMGN4	Positive
Module_3	CBX3	Negative		Module_3	CCND3	Positive		Module_3	HIRA	Positive		Module_3	HMMR	Positive
Module_3	CCDC126	Negative		Module_3	CD151	Positive		Module_3	HPS6	Positive		Module_3	HNRNPA1	Positive
Module_3	CCDC127	Negative		Module_3	CDC42BPG	Positive		Module_3	HRAS	Positive		Module_3	HNRNPA3	Positive
Module_3	CCDC138	Negative		Module_3	CLK3	Positive		Module_3	HSPBP1	Positive		Module_3	HNRNPC	Positive
Module_3	CCDC28A	Negative		Module_3	CRTC1	Positive		Module_3	IFRD2	Positive		Module_3	HNRNPDL	Positive
Module_3	CCDC43	Negative		Module_3	TRIM7	Positive		Module_3	IFT122	Positive		Module_3	HNRNPH2	Positive
Module_3	CCDC47	Negative		Module_3	TSC2	Positive		Module_3	IGSF8	Positive		Module_3	HNRNPH3	Positive
Module_3	CCDC59	Negative		Module_3	TYK2	Positive		Module_3	IMPDH1	Positive		Module_3	HNRNPK	Positive
Module_3	CCDC82	Negative		Module_3	DLL4	Positive		Module_3	INO80B	Positive		Module_3	HNRNPR	Positive
Module_3	CCL15	Negative		Module_3	GTF2F1	Positive		Module_3	INO80E	Positive		Module_3	HNRNPU	Positive
Module_3	CCNC	Negative		Module_3	ITGB4	Positive		Module_3	INTS5	Positive		Module_3	HOOK1	Positive
Module_3	CCNE2	Negative		Module_3	LGALS3BP	Positive		Module_3	IRF2BP1	Positive		Module_3	HSD17B4	Positive
Module_3	CCNY	Negative		Module_3	LRP5	Positive		Module_3	IRF3	Positive		Module_3	HSF2	Positive
Module_3	CCZ1	Negative		Module_3	MZF1	Positive		Module_3	ISOC2	Positive		Module_3	HSP90AB1	Positive
Module_3	CD164	Negative		Module_3	NOTCH1	Positive		Module_3	ISYNA1	Positive		Module_3	HSP90B1	Positive
Module_3	CD2AP	Negative		Module_3	PCSK6	Positive		Module_3	JMJD8	Positive		Module_3	HSPA4	Positive
Module_3	CD46	Negative		Module_3	POR	Positive		Module_3	JOSD2	Positive		Module_3	HSPD1	Positive
Module_3	CDC23	Negative		Module_3	AASDHPPT	Negative		Module_3	KAT5	Positive		Module_3	IBTK	Positive
Module_3	CDC26	Negative		Module_3	ABCD3	Negative		Module_3	KATNB1	Positive		Module_3	IER3IP1	Positive
Module_3	CDC27	Negative		Module_3	ABCE1	Negative		Module_3	KEAP1	Positive		Module_3	IFRD1	Positive
Module_3	CDC37L1	Negative		Module_3	ABHD13	Negative		Module_3	KLF16	Positive		Module_3	IFT74	Positive
Module_3	CDC42	Negative		Module_3	ABHD17B	Negative		Module_3	KLHL17	Positive		Module_3	IKZF5	Positive
Module_3	CDC5L	Negative		Module_3	ABI1	Negative		Module_3	KLHL26	Positive		Module_3	IL33	Positive
Module_3	CDC73	Negative		Module_3	ABRACL	Negative		Module_3	KPTN	Positive		Module_3	IMMP1L	Positive
Module_3	CDCA7L	Negative		Module_3	ACADM	Negative		Module_3	LENG9	Positive		Module_3	IPMK	Positive
Module_3	CDK1	Negative		Module_3	ACOT13	Negative		Module_3	LIG1	Positive		Module_3	IPO7	Positive
Module_3	CDK7	Negative		Module_3	ACOT4	Negative		Module_3	LIPE	Positive		Module_3	ISY1	Positive
Module_3	CEBPZ	Negative		Module_3	ACTR10	Negative		Module_3	LLGL2	Positive		Module_3	ITGB3BP	Positive
Module_3	CEBPZOS	Negative		Module_3	ACTR3	Negative		Module_3	LONP1	Positive		Module_3	IWS1	Positive
Module_3	CENPQ	Negative		Module_3	ACTR6	Negative		Module_3	LPAR2	Positive		Module_3	KATNBL1	Positive
Module_3	CEP44	Negative		Module_3	ACVR2A	Negative		Module_3	LRFN4	Positive		Module_3	KHDRBS1	Positive
Module_3	CEP57	Negative		Module_3	ADD3	Negative		Module_3	LRRC45	Positive		Module_3	KIAA1586	Positive
Module_3	CEPT1	Negative		Module_3	ADIPOR1	Negative		Module_3	LRRC61	Positive		Module_3	KIF20B	Positive
Module_3	CETN3	Negative		Module_3	AGA	Negative		Module_3	LRWD1	Positive		Module_3	KIN	Positive
Module_3	CFAP36	Negative		Module_3	AGFG1	Negative		Module_3	LSR	Positive		Module_3	KLHL8	Positive
Module_3	CFAP97	Negative		Module_3	AIG1	Negative		Module_3	LSS	Positive		Module_3	KRR1	Positive
Module_3	CGGBP1	Negative		Module_3	AIMP1	Negative		Module_3	LTBR	Positive		Module_3	KTN1	Positive
Module_3	CHMP2B	Negative		Module_3	AK3	Negative		Module_3	LYPLA2	Positive		Module_3	LARP4	Positive
Module_3	CHMP3	Negative		Module_3	AKAP7	Negative		Module_3	MAEA	Positive		Module_3	LARP7	Positive
Module_3	CHMP4A	Negative		Module_3	AKIP1	Negative		Module_3	MAP2K2	Positive		Module_3	LBR	Positive
Module_3	CHURC1	Negative		Module_3	AKTIP	Negative		Module_3	MAP3K10	Positive		Module_3	LEO1	Positive
Module_3	CIR1	Negative		Module_3	ALDH9A1	Negative		Module_3	MAP3K11	Positive		Module_3	LIAS	Positive
Module_3	CISD1	Negative		Module_3	ALG6	Negative		Module_3	MAZ	Positive		Module_3	LLPH	Positive
Module_3	CKAP2	Negative		Module_3	ALG8	Negative		Module_3	MBD3	Positive		Module_3	LRIF1	Positive
Module_3	CLDND1	Negative		Module_3	AMD1	Negative		Module_3	MCM5	Positive		Module_3	LRRC1	Positive
Module_3	CLUAP1	Negative		Module_3	AMZ2	Negative		Module_3	MCRS1	Positive		Module_3	LRRC40	Positive
Module_3	CMAS	Negative		Module_3	ANAPC10	Negative		Module_3	MED16	Positive		Module_3	LRRC58	Positive
Module_3	CMPK1	Negative		Module_3	ANAPC13	Negative		Module_3	MEX3D	Positive		Module_3	LRRC8D	Positive
Module_3	CMTM6	Negative		Module_3	ANAPC16	Negative		Module_3	MFSD10	Positive		Module_3	LSM1	Positive
Module_3	CNEP1R1	Negative		Module_3	ANKEF1	Negative		Module_3	MFSD12	Positive		Module_3	LSM12	Positive
Module_3	CNOT10	Negative		Module_3	ANKMY2	Negative		Module_3	MFSD3	Positive		Module_3	LSM14A	Positive
Module_3	CNOT11	Negative		Module_3	ANKRD22	Negative		Module_3	MGRN1	Positive		Module_3	LSM5	Positive
Module_3	CNOT8	Negative		Module_3	ANKRD46	Negative		Module_3	MIB2	Positive		Module_3	LSM8	Positive
Module_3	COG6	Negative		Module_3	ANXA3	Negative		Module_3	MID1IP1	Positive		Module_3	LSMEM1	Positive
Module_3	COIL	Negative		Module_3	ANXA4	Negative		Module_3	MIF	Positive		Module_3	LTA4H	Positive
Module_3	COMMD10	Negative		Module_3	ANXA7	Negative		Module_3	MIIP	Positive		Module_3	LTV1	Positive
Module_3	COMMD2	Negative		Module_3	AP3M1	Negative		Module_3	MOGS	Positive		Module_3	LUC7L3	Positive
Module_3	COMMD3	Negative		Module_3	AP3S1	Negative		Module_3	MON1A	Positive		Module_3	LYAR	Positive
Module_3	COMMD8	Negative		Module_3	API5	Negative		Module_3	MORN1	Positive		Module_3	LYRM2	Positive
Module_3	COPB1	Negative		Module_3	ARF4	Negative		Module_3	MPND	Positive		Module_3	LYRM7	Positive
Module_3	COPS2	Negative		Module_3	ARFIP1	Negative		Module_3	MPV17L2	Positive		Module_3	LYSMD3	Positive
Module_3	COQ10B	Negative		Module_3	ARL1	Negative		Module_3	MRPL38	Positive		Module_3	MAGOHB	Positive
Module_3	COX11	Negative		Module_3	ARL14EP	Negative		Module_3	MRPL4	Positive		Module_3	MAK16	Positive
Module_3	CPSF2	Negative		Module_3	ARL5A	Negative		Module_3	MRPS24	Positive		Module_3	MAP3K13	Positive
Module_3	CRBN	Negative		Module_3	ARL5B	Negative		Module_3	MTA1	Positive		Module_3	MBD4	Positive
Module_3	CREB1	Negative		Module_3	ARL6	Negative		Module_3	MTA2	Positive		Module_3	MCCC2	Positive
Module_3	CREG1	Negative		Module_3	ARL6IP1	Negative		Module_3	MUS81	Positive		Module_3	MCTS1	Positive
Module_3	CRIPT	Negative		Module_3	ARL6IP5	Negative		Module_3	MVB12A	Positive		Module_3	MED17	Positive
Module_3	CRLF3	Negative		Module_3	ARL8B	Negative		Module_3	MVD	Positive		Module_3	MED21	Positive
Module_3	CRNKL1	Negative		Module_3	ARMC1	Negative		Module_3	MVK	Positive		Module_3	MED7	Positive
Module_3	CRY1	Negative		Module_3	ARMC10	Negative		Module_3	MXD3	Positive		Module_3	METAP2	Positive
Module_3	CSNK1G3	Negative		Module_3	ARPC3	Negative		Module_3	MYPOP	Positive		Module_3	METTL18	Positive
Module_3	CSTF3	Negative		Module_3	ARPC5	Negative		Module_3	MZT2B	Positive		Module_3	METTL21A	Positive
Module_3	CTBS	Negative		Module_3	ASCC1	Negative		Module_3	NAGPA	Positive		Module_3	METTL8	Positive
Module_3	CTDSPL2	Negative		Module_3	ASF1A	Negative		Module_3	NAPRT	Positive		Module_3	MFAP1	Positive
Module_3	CUL2	Negative		Module_3	ASNSD1	Negative		Module_3	NCAPH2	Positive		Module_3	MIS18BP1	Positive
Module_3	CUL5	Negative		Module_3	ATF1	Negative		Module_3	NCKIPSD	Positive		Module_3	MITD1	Positive
Module_3	CWC15	Negative		Module_3	ATG10	Negative		Module_3	NCLN	Positive		Module_3	MLKL	Positive
Module_3	CWC22	Negative		Module_3	ATG12	Negative		Module_3	NDUFS7	Positive		Module_3	MMADHC	Positive
Module_3	CWC27	Negative		Module_3	ATG3	Negative		Module_3	NDUFV1	Positive		Module_3	MOB1A	Positive
Module_3	CWF19L2	Negative		Module_3	ATG4C	Negative		Module_3	NELFA	Positive		Module_3	MOB4	Positive
Module_3	CYB5R4	Negative		Module_3	ATG5	Negative		Module_3	NELFB	Positive		Module_3	MPHOSPH10	Positive
Module_3	CYCS	Negative		Module_3	ATL2	Negative		Module_3	NFKBIB	Positive		Module_3	MPHOSPH6	Positive
Module_3	DARS2	Negative		Module_3	ATP6V1D	Negative		Module_3	NFYC	Positive		Module_3	MRPL1	Positive
Module_3	DBF4	Negative		Module_3	ATP6V1G1	Negative		Module_3	NOC2L	Positive		Module_3	MRPL19	Positive
Module_3	DCAF12	Negative		Module_3	AUH	Negative		Module_3	NOC4L	Positive		Module_3	MRPL30	Positive
Module_3	DCAF17	Negative		Module_3	AZIN1	Negative		Module_3	NPIPB5	Positive		Module_3	MRPL32	Positive
Module_3	DCK	Negative		Module_3	BAG4	Negative		Module_3	NPRL3	Positive		Module_3	MRPL33	Positive
Module_3	DCLRE1A	Negative		Module_3	BBIP1	Negative		Module_3	NR2F6	Positive		Module_3	MRPL35	Positive
Module_3	DCUN1D1	Negative		Module_3	BCAP29	Negative		Module_3	NUBP2	Positive		Module_3	MRPL42	Positive
Module_3	DDX1	Negative		Module_3	BCAS2	Negative		Module_3	NUDT22	Positive		Module_3	MRPL47	Positive
Module_3	DDX10	Negative		Module_3	BCDIN3D	Negative		Module_3	OGFOD3	Positive		Module_3	MRPL50	Positive
Module_3	DDX18	Negative		Module_3	BCKDHB	Negative		Module_3	OPLAH	Positive		Module_3	MRPL51	Positive
Module_3	DDX20	Negative		Module_3	BCL10	Negative		Module_3	ORAI1	Positive		Module_3	MRPS10	Positive
Module_3	DDX21	Negative		Module_3	BET1	Negative		Module_3	OXER1	Positive		Module_3	MRPS22	Positive
Module_3	DDX5	Negative		Module_3	BFAR	Negative		Module_3	PAK4	Positive		Module_3	MRPS27	Positive
Module_3	DDX50	Negative		Module_3	BIRC2	Negative		Module_3	PANK4	Positive		Module_3	MRPS35	Positive
Module_3	DDX52	Negative		Module_3	BLOC1S5	Negative		Module_3	PAQR4	Positive		Module_3	MRPS9	Positive
Module_3	DDX59	Negative		Module_3	BLZF1	Negative		Module_3	PARP10	Positive		Module_3	MTAP	Positive
Module_3	DDX6	Negative		Module_3	BMI1	Negative		Module_3	PCBP1	Positive		Module_3	MTERF1	Positive
Module_3	DEK	Negative		Module_3	BPHL	Negative		Module_3	PDF	Positive		Module_3	MTF2	Positive
Module_3	DENND6A	Negative		Module_3	BPNT1	Negative		Module_3	PDXK	Positive		Module_3	MTHFD2L	Positive
Module_3	DENR	Negative		Module_3	BRIX1	Negative		Module_3	PDXP	Positive		Module_3	MTIF2	Positive
Module_3	DESI2	Negative		Module_3	BRK1	Negative		Module_3	PELI3	Positive		Module_3	MTPAP	Positive
Module_3	DHX36	Negative		Module_3	BTBD10	Negative		Module_3	PEX10	Positive		Module_3	MTRF1L	Positive
Module_3	DHX40	Negative		Module_3	BTC	Negative		Module_3	PEX14	Positive		Module_3	MTX2	Positive
Module_3	DIAPH3	Negative		Module_3	BTF3	Negative		Module_3	PFKL	Positive		Module_3	MYO6	Positive
Module_3	DLAT	Negative		Module_3	BTF3L4	Negative		Module_3	PHF19	Positive		Module_3	NAA15	Positive
Module_3	DLD	Negative		Module_3	BTG3	Negative		Module_3	PICK1	Positive		Module_3	NAA35	Positive
[truncated: 12,869 more rows]

## Sheet: Table S2
Table S3. COAD stage-specific pathways
Stage I COAD pathways						Stage II COAD pathways						Stage III COAD pathways						Stage IV COAD pathways
Name	Total	Overlap	Pvalue	Adjused P		Name	Total	Overlap	Pvalue	Adjused P		Name	Total	Overlap	Pvalue	Adjused P		Name	Total	Overlap	Pvalue	Adjused P
Hematopoietic cell lineage	56	32	2.58082e-27	8.64575e-25		Herpes simplex virus 1 infection	356	117	3.8615e-37	1.2936e-34		Herpes simplex virus 1 infection	356	113	1.92895e-46	6.46197e-44		Herpes simplex virus 1 infection	356	130	4.89579e-74	1.64009e-71
Staphylococcus aureus infection	42	26	1.09494e-23	1.83402e-21		Autoimmune thyroid disease	23	19	2.05497e-25	3.44207e-23		Cytokine-cytokine receptor interaction	130	51	4.18878e-33	7.0162e-31		Staphylococcus aureus infection	42	29	3.08213e-30	5.16257e-28
Herpes simplex virus 1 infection	356	95	1.74415e-23	1.94763e-21		Antigen processing and presentation	51	25	2.32906e-24	2.60078e-22		Staphylococcus aureus infection	42	29	1.02317e-28	1.14254e-26		Graft-versus-host disease	22	20	1.07818e-25	9.0298e-24
Cytokine-cytokine receptor interaction	130	42	4.53541e-23	3.79841e-21		Graft-versus-host disease	22	18	5.55384e-24	3.72107e-22		Hematopoietic cell lineage	56	31	2.84262e-26	2.38069e-24		Allograft rejection	22	20	1.07818e-25	1.20397e-23
Influenza A	130	41	4.26651e-22	2.85856e-20		Allograft rejection	22	18	5.55384e-24	4.65134e-22		Autoimmune thyroid disease	23	21	6.4583e-26	4.32706e-24		Autoimmune thyroid disease	23	20	7.93291e-25	5.31505e-23
Osteoclast differentiation	107	37	1.26914e-21	7.08601e-20		Epstein-Barr virus infection	171	40	9.09694e-24	5.07913e-22		Graft-versus-host disease	22	20	1.23e-24	5.88642e-23		Cell adhesion molecules	87	34	4.80686e-24	2.68383e-22
Chemokine signaling pathway	135	41	2.12174e-21	8.88479e-20		Type I diabetes mellitus	26	19	1.39772e-23	6.6891e-22		Allograft rejection	22	20	1.23e-24	6.86749e-23		Hematopoietic cell lineage	56	28	1.19644e-23	5.72583e-22
Epstein-Barr virus infection	171	46	1.93734e-21	9.27155e-20		Osteoclast differentiation	107	42	3.43773e-21	1.43955e-19		Rheumatoid arthritis	64	31	6.23708e-24	2.61178e-22		Rheumatoid arthritis	64	29	6.79626e-23	2.84593e-21
Focal adhesion	165	44	3.90161e-20	1.45227e-18		Staphylococcus aureus infection	42	26	6.22714e-20	2.31788e-18		Osteoclast differentiation	107	38	4.48709e-23	1.6702e-21		Type I diabetes mellitus	26	20	9.11539e-23	3.39295e-21
Rheumatoid arthritis	64	27	9.888e-19	3.01135e-17		Cytokine-cytokine receptor interaction	130	44	3.57009e-19	1.19598e-17		Chemokine signaling pathway	135	42	8.35146e-23	2.79774e-21		Focal adhesion	165	50	8.81746e-22	2.95385e-20
Th17 cell differentiation	87	31	9.4611e-19	3.16947e-17		Hematopoietic cell lineage	56	29	4.30016e-19	1.30959e-17		Leishmaniasis	59	29	1.07108e-22	3.26192e-21		Phagosome	114	36	1.06433e-21	3.24136e-20
Antigen processing and presentation	51	24	3.71033e-18	1.0358e-16		Ribosome	127	39	2.61395e-18	7.29729e-17		Th17 cell differentiation	87	34	2.39932e-22	6.69809e-21		Viral myocarditis	49	25	1.58924e-21	4.43663e-20
Systemic lupus erythematosus	32	19	3.81832e-17	9.83952e-16		Influenza A	130	30	6.74235e-18	1.73745e-16		Type I diabetes mellitus	26	20	1.01689e-21	2.62045e-20		Antigen processing and presentation	51	25	5.74208e-21	1.47969e-19
Intestinal immune network for IgA production	25	17	6.17357e-17	1.47725e-15		Focal adhesion	165	52	1.66403e-17	3.98178e-16		Influenza A	130	40	1.43057e-21	3.42315e-20		Cytokine-cytokine receptor interaction	130	37	1.59728e-20	3.82207e-19
Leishmaniasis	59	24	2.378e-16	5.31087e-15		Th1 and Th2 cell differentiation	72	23	2.05035e-17	4.57912e-16		Tuberculosis	133	40	3.67582e-21	8.20933e-20		Systemic lupus erythematosus	32	20	6.98441e-20	1.55985e-18
Asthma	12	12	2.73641e-16	5.72935e-15		Human T-cell leukemia virus 1 infection	196	35	6.44598e-17	1.34963e-15		Antigen processing and presentation	51	26	5.32883e-21	1.11572e-19		Spliceosome	127	46	4.58619e-19	9.60233e-18
Th1 and Th2 cell differentiation	72	26	4.27742e-16	8.42904e-15		Th17 cell differentiation	87	24	1.80634e-16	3.3618e-15		Systemic lupus erythematosus	32	21	2.16227e-20	4.26094e-19		Leishmaniasis	59	25	5.04549e-19	9.94257e-18
Measles	107	31	7.92822e-16	1.47553e-14		Cell adhesion molecules	87	24	1.80634e-16	3.55955e-15		Epstein-Barr virus infection	171	44	3.47911e-20	6.47501e-19		ECM-receptor interaction	59	28	1.04937e-18	1.953e-17
Allograft rejection	22	15	4.14534e-15	7.30889e-14		Viral myocarditis	49	19	2.03758e-16	3.59257e-15		Cell adhesion molecules	87	32	3.73408e-20	6.58377e-19		Osteoclast differentiation	107	31	1.2449e-17	2.19496e-16
Cell adhesion molecules	87	27	8.97242e-15	1.50288e-13		ECM-receptor interaction	59	29	3.08636e-16	5.16966e-15		Phagosome	114	36	5.94658e-20	9.96053e-19		Viral protein interaction with cytokine and cytokine receptor	45	21	3.01451e-17	5.0493e-16
Inflammatory bowel disease	40	19	9.82786e-15	1.56778e-13		Leishmaniasis	59	27	4.15277e-16	6.62465e-15		Viral myocarditis	49	24	5.99908e-19	9.56996e-18		Asthma	12	12	4.59462e-17	7.32951e-16
Autoimmune thyroid disease	23	15	1.13629e-14	1.73026e-13		Chemokine signaling pathway	135	41	4.72647e-16	7.19712e-15		Intestinal immune network for IgA production	25	18	8.77651e-19	1.33642e-17		Oxidative phosphorylation	91	25	2.12439e-16	3.23486e-15
Tuberculosis	133	33	1.36264e-14	1.98471e-13		Complement and coagulation cascades	48	24	1.43569e-15	2.09112e-14		Cell cycle	119	28	3.91849e-18	5.70737e-17		Parkinson disease	183	34	3.66566e-16	5.33911e-15
Primary immunodeficiency	24	15	2.88902e-14	4.03259e-13		Intestinal immune network for IgA production	25	14	3.07694e-15	4.29489e-14		Ribosome	127	37	7.07621e-18	9.87721e-17		Huntington disease	233	38	5.75421e-16	8.03192e-15
Graft-versus-host disease	22	14	1.49002e-13	1.99663e-12		Leukocyte transendothelial migration	89	32	3.72977e-15	4.99789e-14		Inflammatory bowel disease	40	21	1.51364e-17	2.02827e-16		Protein digestion and absorption	53	24	1.24329e-15	1.66601e-14
Phagosome	114	29	2.80646e-13	3.61601e-12		Coronavirus disease - COVID-19	179	42	5.83194e-15	7.51424e-14		Natural killer cell mediated cytotoxicity	78	28	1.83386e-17	2.36286e-16		Prion disease	200	34	5.93995e-15	7.6534e-14
Coronavirus disease - COVID-19	179	36	8.26309e-13	1.02524e-11		Pathways in cancer	406	75	1.11156e-14	1.37916e-13		Asthma	12	12	1.97129e-16	2.44586e-15		Cell cycle	119	30	6.394e-15	7.93329e-14
JAK-STAT signaling pathway	97	26	1.30383e-12	1.55994e-11		Asthma	12	10	6.34084e-14	7.32477e-13		Th1 and Th2 cell differentiation	72	26	2.21956e-16	2.65555e-15		Intestinal immune network for IgA production	25	15	7.87625e-15	9.42337e-14
Viral protein interaction with cytokine and cytokine receptor	45	18	1.95034e-12	2.25298e-11		JAK-STAT signaling pathway	97	32	6.13709e-14	7.34259e-13		Viral protein interaction with cytokine and cytokine receptor	45	21	3.44413e-16	3.97857e-15		Tuberculosis	133	31	1.01705e-14	1.17486e-13
NF-kappa B signaling pathway	84	24	2.11749e-12	2.36453e-11		Malaria	30	18	7.62672e-14	8.5165e-13		Human T-cell leukemia virus 1 infection	196	41	1.92765e-15	2.15254e-14		Epstein-Barr virus infection	171	35	1.30203e-14	1.45393e-13
Neutrophil extracellular trap formation	85	24	2.81191e-12	3.03868e-11		Cell cycle	119	24	2.67921e-13	2.89527e-12		Focal adhesion	165	44	3.33746e-15	3.60661e-14		Th17 cell differentiation	87	25	2.27179e-14	2.455e-13
Natural killer cell mediated cytotoxicity	78	23	2.95316e-12	3.09159e-11		Rheumatoid arthritis	64	25	4.40266e-13	4.60904e-12		Toxoplasmosis	95	28	6.29662e-15	6.59178e-14		Complement and coagulation cascades	48	19	4.18814e-14	4.38446e-13
Type I diabetes mellitus	26	14	3.72115e-12	3.77753e-11		AGE-RAGE signaling pathway in diabetic complications	88	29	9.61481e-13	9.76049e-12		JAK-STAT signaling pathway	97	28	1.138e-14	1.15525e-13		Chemokine signaling pathway	135	30	1.07633e-13	1.09263e-12
Toxoplasmosis	95	25	5.54706e-12	5.46549e-11		Natural killer cell mediated cytotoxicity	78	19	3.09401e-12	3.04851e-11		Neutrophil extracellular trap formation	85	26	2.20491e-14	2.17248e-13		Inflammatory bowel disease	40	17	2.28313e-13	2.24956e-12
ECM-receptor interaction	59	20	5.71316e-12	5.46831e-11		Human immunodeficiency virus 1 infection	168	27	3.55825e-12	3.40575e-11		NF-kappa B signaling pathway	84	25	1.41851e-13	1.35772e-12		Non-alcoholic fatty liver disease	127	25	8.63931e-13	8.26905e-12
Viral myocarditis	49	18	1.08428e-11	1.00898e-10		Systemic lupus erythematosus	32	13	6.13532e-12	5.55495e-11		Protein digestion and absorption	53	23	1.58496e-13	1.47489e-12		Toxoplasmosis	95	24	1.69237e-12	1.57484e-11
Human T-cell leukemia virus 1 infection	196	36	1.35684e-11	1.19616e-10		Kaposi sarcoma-associated herpesvirus infection	159	26	6.02002e-12	5.60196e-11		PI3K-Akt signaling pathway	253	53	2.5261e-13	2.28715e-12		Th1 and Th2 cell differentiation	72	21	2.03272e-12	1.84043e-11
PI3K-Akt signaling pathway	253	42	1.34843e-11	1.22088e-10		Protein digestion and absorption	53	23	9.97416e-12	8.79301e-11		Human immunodeficiency virus 1 infection	168	35	2.64786e-13	2.3343e-12		Amyotrophic lateral sclerosis	275	36	3.28953e-12	2.89998e-11
Toll-like receptor signaling pathway	71	21	2.4702e-11	2.12184e-10		Inflammatory bowel disease	40	14	1.03333e-11	8.87606e-11		Primary immunodeficiency	24	14	5.74021e-13	4.9307e-12		Influenza A	130	27	1.02511e-11	8.80542e-11
Kaposi sarcoma-associated herpesvirus infection	159	31	7.60982e-11	6.37322e-10		Fanconi anemia pathway	43	14	2.6747e-11	2.24006e-10		Kaposi sarcoma-associated herpesvirus infection	159	33	1.44376e-12	1.20915e-11		PI3K-Akt signaling pathway	253	47	1.08458e-11	9.08332e-11
NOD-like receptor signaling pathway	134	28	1.16962e-10	9.55668e-10		NF-kappa B signaling pathway	84	26	7.16783e-11	5.85664e-10		Complement and coagulation cascades	48	21	1.50268e-12	1.2278e-11		Natural killer cell mediated cytotoxicity	78	21	1.12418e-11	9.18535e-11
Proteoglycans in cancer	167	31	4.02309e-10	3.20889e-09		Toxoplasmosis	95	19	1.2597e-10	1.00476e-09		Coronavirus disease - COVID-19	179	35	1.87465e-12	1.49525e-11		Fanconi anemia pathway	43	16	2.15288e-11	1.71718e-10
Pathways in cancer	406	52	6.01084e-10	4.68286e-09		Measles	107	20	1.47563e-10	1.14962e-09		ECM-receptor interaction	59	23	2.44919e-12	1.90809e-11		Homologous recombination	33	14	4.80451e-11	3.74305e-10
Protein digestion and absorption	53	16	6.88721e-10	5.24367e-09		Phagosome	114	30	2.2548e-10	1.71672e-09		Human cytomegalovirus infection	183	35	3.66332e-12	2.78912e-11		NF-kappa B signaling pathway	84	21	5.25501e-11	4.00097e-10
Cell cycle	119	26	9.818e-10	7.30895e-09		Spliceosome	127	32	2.44845e-10	1.82274e-09		DNA replication	35	13	7.01216e-12	5.22016e-11		Ribosome	127	27	6.35618e-11	4.73182e-10
Complement and coagulation cascades	48	15	1.37739e-09	1.0031e-08		PI3K-Akt signaling pathway	253	48	3.16453e-10	2.3046e-09		Pathways in cancer	406	68	7.78867e-12	5.67218e-11		Alzheimer disease	276	34	7.3936e-11	5.38447e-10
Rap1 signaling pathway	163	29	4.13917e-09	2.95026e-08		DNA replication	35	12	3.63121e-10	2.5882e-09		Measles	107	26	8.20191e-12	5.84605e-11		Human T-cell leukemia virus 1 infection	196	32	1.03141e-10	7.35154e-10
Ribosome	127	22	8.10967e-09	5.65987e-08		Neutrophil extracellular trap formation	85	25	5.6211e-10	3.92306e-09		C-type lectin receptor signaling pathway	87	23	2.06356e-11	1.44019e-10		Thermogenesis	174	26	2.01984e-10	1.40968e-09
B cell receptor signaling pathway	67	17	2.5838e-08	1.76647e-07		Tuberculosis	133	32	6.868e-10	4.69547e-09		Chagas disease	82	22	4.12387e-11	2.81938e-10		Pathways of neurodegeneration - multiple diseases	349	38	2.16988e-10	1.48349e-09
Ras signaling pathway	157	27	3.01064e-08	2.01713e-07		Human cytomegalovirus infection	183	25	8.22438e-10	5.51033e-09		MicroRNAs in cancer	145	37	7.60011e-11	5.09207e-10		Kaposi sarcoma-associated herpesvirus infection	159	28	2.57564e-10	1.72568e-09
FoxO signaling pathway	110	29	7.80165e-08	5.12462e-07		Viral protein interaction with cytokine and cytokine receptor	45	13	8.82968e-10	5.79989e-09		Rap1 signaling pathway	163	37	9.70005e-11	6.3716e-10		Neutrophil extracellular trap formation	85	20	4.91591e-10	3.22908e-09
Amoebiasis	71	17	8.14321e-08	5.14713e-07		Proteasome	42	13	9.43587e-10	6.07888e-09		RNA transport	145	32	1.0305e-10	6.63877e-10		DNA replication	35	12	8.82965e-10	5.68833e-09
Leukocyte transendothelial migration	89	19	8.10147e-08	5.21921e-07		Nucleotide excision repair	41	17	9.72532e-10	6.14714e-09		Toll-like receptor signaling pathway	71	20	1.21781e-10	7.69747e-10		Malaria	30	12	1.91993e-09	1.21354e-08
T cell receptor signaling pathway	81	18	9.2749e-08	5.75387e-07		Homologous recombination	33	15	2.01446e-09	1.24971e-08		AGE-RAGE signaling pathway in diabetic complications	88	26	1.34196e-10	8.32512e-10		Ubiquitin mediated proteolysis	129	36	2.64885e-09	1.64327e-08
Hepatitis C	120	22	1.39539e-07	8.49917e-07		Pertussis	60	20	2.63871e-09	1.60721e-08		Proteoglycans in cancer	167	37	2.03762e-10	1.24109e-09		Morphine addiction	48	14	5.15951e-09	3.14261e-08
Malaria	30	11	1.42787e-07	8.54171e-07		Mismatch repair	22	12	6.09513e-09	3.64619e-08		Pertussis	60	18	3.30863e-10	1.94455e-09		Cholinergic synapse	74	17	6.60618e-09	3.95191e-08
Ubiquitin mediated proteolysis	129	37	1.5158e-07	8.90862e-07		RNA transport	145	32	8.60455e-09	5.05706e-08		NOD-like receptor signaling pathway	134	27	3.28032e-10	1.96233e-09		TNF signaling pathway	99	20	8.4503e-09	4.96641e-08
Human cytomegalovirus infection	183	28	1.60594e-07	9.27572e-07		Huntington disease	233	28	1.0036e-08	5.79665e-08		Malaria	30	13	5.24568e-10	3.02983e-09		FoxO signaling pathway	110	27	9.3399e-09	5.39459e-08
DNA replication	35	12	1.76574e-07	1.00258e-06		PD-L1 expression and PD-1 checkpoint pathway in cancer	75	15	1.15829e-08	6.5767e-08		Parkinson disease	183	33	7.68419e-10	4.36306e-09		Human cytomegalovirus infection	183	27	2.86911e-08	1.62907e-07
Basal transcription factors	37	17	2.34414e-07	1.30881e-06		Proteoglycans in cancer	167	38	1.377e-08	7.68824e-08		Leukocyte transendothelial migration	89	21	1.52337e-09	8.50547e-09		Proteoglycans in cancer	167	31	3.80149e-08	2.1225e-07
Regulation of actin cytoskeleton	173	27	2.38541e-07	1.31002e-06		Primary immunodeficiency	24	9	2.77008e-08	1.52127e-07		Homologous recombination	33	14	2.13965e-09	1.17505e-08		Toll-like receptor signaling pathway	71	16	5.23651e-08	2.87579e-07
Human immunodeficiency virus 1 infection	168	26	3.54065e-07	1.91309e-06		Hepatitis C	120	18	4.64094e-08	2.50761e-07		Huntington disease	233	37	2.89478e-09	1.56412e-08		Platelet activation	96	18	7.01241e-08	3.78897e-07
AGE-RAGE signaling pathway in diabetic complications	88	18	4.37933e-07	2.32869e-06		NOD-like receptor signaling pathway	134	19	4.98268e-08	2.64952e-07		Non-alcoholic fatty liver disease	127	26	3.09354e-09	1.64498e-08		Coronavirus disease - COVID-19	179	26	7.18208e-08	3.81904e-07
TNF signaling pathway	99	19	4.75249e-07	2.48763e-06		Amoebiasis	71	20	6.67326e-08	3.49304e-07		Oxidative phosphorylation	91	21	1.10092e-08	5.76264e-08		TGF-beta signaling pathway	74	19	8.76132e-08	4.586e-07
Calcium signaling pathway	128	22	5.8046e-07	2.9916e-06		Sphingolipid metabolism	38	14	6.96342e-08	3.58884e-07		TNF signaling pathway	99	21	1.18303e-08	6.09714e-08		Pancreatic cancer	74	20	1.42008e-07	7.3189e-07
Chagas disease	82	17	6.07595e-07	3.084e-06		Prion disease	200	24	1.19683e-07	6.07481e-07		Fluid shear stress and atherosclerosis	115	27	1.56148e-08	7.92569e-08		T cell receptor signaling pathway	81	16	1.76848e-07	8.97639e-07
PD-L1 expression and PD-1 checkpoint pathway in cancer	75	16	8.6576e-07	4.3288e-06		B cell receptor signaling pathway	67	19	1.26274e-07	6.31368e-07		PD-L1 expression and PD-1 checkpoint pathway in cancer	75	18	1.70294e-08	8.5147e-08		JAK-STAT signaling pathway	97	18	1.85178e-07	9.25889e-07
C-type lectin receptor signaling pathway	87	17	1.46211e-06	7.20306e-06		Rap1 signaling pathway	163	32	1.2926e-07	6.36797e-07		B cell receptor signaling pathway	67	17	1.73262e-08	8.53571e-08		Cardiac muscle contraction	45	11	2.30774e-07	1.1369e-06
EGFR tyrosine kinase inhibitor resistance	69	20	1.61057e-06	7.70771e-06		Calcium signaling pathway	128	30	2.30753e-07	1.12032e-06		Vascular smooth muscle contraction	86	20	2.44031e-08	1.18479e-07		Colorectal cancer	83	21	2.37509e-07	1.15312e-06
Dilated cardiomyopathy	60	14	1.59377e-06	7.73784e-06		Toll-like receptor signaling pathway	71	13	3.29993e-07	1.57925e-06		T cell receptor signaling pathway	81	18	6.15599e-08	2.94608e-07		Leukocyte transendothelial migration	89	17	2.62776e-07	1.23986e-06
Hepatitis B	138	22	1.6911e-06	7.97913e-06		Alzheimer disease	276	28	3.79212e-07	1.78924e-06		Hepatitis B	138	24	6.47946e-08	3.05721e-07		Primary immunodeficiency	24	9	2.62351e-07	1.25554e-06
Necroptosis	103	23	2.42246e-06	1.12712e-05		Parkinson disease	183	22	3.92545e-07	1.82642e-06		FoxO signaling pathway	110	27	6.73084e-08	3.13171e-07		Amoebiasis	71	15	3.38179e-07	1.57347e-06
Bacterial invasion of epithelial cells	64	14	3.63e-06	1.66582e-05		Vascular smooth muscle contraction	86	23	4.91849e-07	2.25711e-06		Alzheimer disease	276	38	9.33663e-08	4.28462e-07		AGE-RAGE signaling pathway in diabetic complications	88	20	3.52272e-07	1.59475e-06
MAPK signaling pathway	223	29	4.10793e-06	1.85967e-05		Transcriptional misregulation in cancer	132	27	5.26e-07	2.38122e-06		Prion disease	200	31	9.98516e-08	4.46004e-07		Pathways in cancer	406	40	3.50533e-07	1.60861e-06
Hypertrophic cardiomyopathy	57	13	4.93529e-06	2.20443e-05		TNF signaling pathway	99	15	5.42786e-07	2.42444e-06		PPAR signaling pathway	50	10	9.90774e-08	4.48526e-07		RNA transport	145	31	4.97643e-07	2.22281e-06
Spliceosome	127	21	5.20515e-06	2.29438e-05		Platelet activation	96	22	7.86227e-07	3.46561e-06		Legionellosis	46	13	2.13929e-07	9.42977e-07		Rap1 signaling pathway	163	22	1.06504e-06	4.69458e-06
Base excision repair	33	10	6.80906e-06	2.96238e-05		Chagas disease	82	20	8.65864e-07	3.76707e-06		Amoebiasis	71	19	2.37418e-07	1.03292e-06		MicroRNAs in cancer	145	28	1.11168e-06	4.83655e-06
Pertussis	60	13	7.68311e-06	3.2998e-05		Necroptosis	103	22	9.40607e-07	4.03979e-06		Fanconi anemia pathway	43	10	3.08906e-07	1.32671e-06		Hepatitis B	138	27	1.32008e-06	5.66956e-06
Huntington disease	233	25	9.93187e-06	4.21162e-05		Arrhythmogenic right ventricular cardiomyopathy	53	17	9.54845e-07	4.04903e-06		Ras signaling pathway	157	30	3.50774e-07	1.48746e-06		Hypertrophic cardiomyopathy	57	15	1.42482e-06	6.04196e-06
MicroRNAs in cancer	145	30	1.13894e-05	4.76931e-05		Amyotrophic lateral sclerosis	275	27	1.17166e-06	4.90631e-06		Yersinia infection	122	21	5.14975e-07	2.15646e-06		Retinol metabolism	18	6	1.49359e-06	6.25441e-06
Yersinia infection	122	19	1.21261e-05	5.0151e-05		Neuroactive ligand-receptor interaction	70	18	1.32758e-06	5.4906e-06		cGMP-PKG signaling pathway	113	21	6.46564e-07	2.67406e-06		Pertussis	60	13	1.52057e-06	6.28876e-06
Arrhythmogenic right ventricular cardiomyopathy	53	12	1.23648e-05	5.05149e-05		Dilated cardiomyopathy	60	18	1.38906e-06	5.67482e-06		Protein processing in endoplasmic reticulum	152	43	7.16215e-07	2.926e-06		Mineral absorption	36	8	1.71338e-06	6.99977e-06
Protein export	22	8	1.27411e-05	5.1425e-05		Regulation of actin cytoskeleton	173	31	1.62584e-06	6.56214e-06		Gap junction	62	18	7.38227e-07	2.97959e-06		Ras signaling pathway	157	21	2.1693e-06	8.75562e-06
Oocyte meiosis	95	17	1.40141e-05	5.58894e-05		cGMP-PKG signaling pathway	113	26	2.11517e-06	8.43551e-06		Nucleotide excision repair	41	12	8.68533e-07	3.46379e-06		Dilated cardiomyopathy	60	15	2.8809e-06	1.14893e-05
Human papillomavirus infection	261	28	1.68749e-05	6.57335e-05		C-type lectin receptor signaling pathway	87	20	2.3537e-06	9.27635e-06		Neuroactive ligand-receptor interaction	70	18	9.36563e-07	3.69116e-06		MAPK signaling pathway	223	33	3.19659e-06	1.25983e-05
Relaxin signaling pathway	102	17	1.6866e-05	6.64719e-05		Ubiquitin mediated proteolysis	129	31	2.5089e-06	9.77303e-06		Calcium signaling pathway	128	22	1.40771e-06	5.48353e-06		Ribosome biogenesis in eukaryotes	66	18	3.44034e-06	1.34013e-05
Morphine addiction	48	11	2.19521e-05	8.35675e-05		Hypertrophic cardiomyopathy	57	17	2.97687e-06	1.14626e-05		Thermogenesis	174	26	1.58202e-06	6.0917e-06		Circadian entrainment	58	12	3.70108e-06	1.42513e-05
Renal cell carcinoma	62	17	2.17068e-05	8.35838e-05		Human papillomavirus infection	261	45	3.48339e-06	1.32607e-05		Growth hormone synthesis, secretion and action	92	22	1.76046e-06	6.70176e-06		Human immunodeficiency virus 1 infection	168	22	4.28104e-06	1.62971e-05
Phosphatidylinositol signaling system	81	20	2.30118e-05	8.66176e-05		Yersinia infection	122	24	4.59029e-06	1.7278e-05		Platelet activation	96	21	2.12041e-06	7.98133e-06		mRNA surveillance pathway	81	20	5.35193e-06	2.01449e-05
Thyroid hormone signaling pathway	101	23	2.38476e-05	8.87662e-05		Axon guidance	147	30	5.06364e-06	1.8848e-05		Necroptosis	103	18	2.66834e-06	9.93215e-06		IL-17 signaling pathway	67	13	5.63116e-06	2.09604e-05
Platelet activation	96	16	2.4777e-05	9.12121e-05		Basal transcription factors	37	14	5.93933e-06	2.18646e-05		Ubiquitin mediated proteolysis	129	37	2.9339e-06	1.08006e-05		Protein processing in endoplasmic reticulum	152	33	6.36513e-06	2.34321e-05
Cytosolic DNA-sensing pathway	41	10	2.90519e-05	0.000105787		T cell receptor signaling pathway	81	12	9.47861e-06	3.45145e-05		Spliceosome	127	21	3.10451e-06	1.13045e-05		Glutamatergic synapse	61	12	6.45212e-06	2.34941e-05
Protein processing in endoplasmic reticulum	152	27	3.13433e-05	0.000112903		MAPK signaling pathway	223	39	1.09553e-05	3.94625e-05		One carbon pool by folate	16	6	3.61817e-06	1.30332e-05		Glycosphingolipid biosynthesis - lacto and neolacto series	21	6	7.36113e-06	2.65159e-05
Signaling pathways regulating pluripotency of stem cells	97	22	3.80726e-05	0.000135684		Ribosome biogenesis in eukaryotes	66	16	1.3088e-05	4.66432e-05		Transcriptional misregulation in cancer	132	25	3.889e-06	1.38598e-05		Regulation of actin cytoskeleton	173	27	9.21784e-06	3.28508e-05
Progesterone-mediated oocyte maturation	75	14	4.89529e-05	0.000172624		Ras signaling pathway	157	27	1.65012e-05	5.81885e-05		EGFR tyrosine kinase inhibitor resistance	69	18	4.06358e-06	1.43295e-05		Proteasome	42	9	9.52076e-06	3.35732e-05
Circadian entrainment	58	10	5.75829e-05	0.00020094		Fluid shear stress and atherosclerosis	115	22	1.80499e-05	6.29867e-05		MAPK signaling pathway	223	35	4.80775e-06	1.6777e-05		Hepatitis C	120	23	1.13379e-05	3.95644e-05
Pathways of neurodegeneration - multiple diseases	349	29	6.43491e-05	0.000219969		Breast cancer	105	23	1.91044e-05	6.59792e-05		Acute myeloid leukemia	58	16	6.3377e-06	2.18879e-05		Chagas disease	82	14	1.17774e-05	4.06745e-05
Pyruvate metabolism	34	9	6.52314e-05	0.000220732		Vasopressin-regulated water reabsorption	35	11	2.14185e-05	7.32165e-05		Ribosome biogenesis in eukaryotes	66	15	6.73635e-06	2.30273e-05		GABAergic synapse	45	10	1.22929e-05	4.20217e-05
Alzheimer disease	276	26	6.43415e-05	0.00022221		EGFR tyrosine kinase inhibitor resistance	69	17	2.32047e-05	7.85208e-05		Renal cell carcinoma	62	22	7.52063e-06	2.54486e-05		Chronic myeloid leukemia	74	17	1.3467e-05	4.557e-05
p53 signaling pathway	68	13	6.99392e-05	0.000234296		Adherens junction	63	16	2.67556e-05	8.96313e-05		Pathways of neurodegeneration - multiple diseases	349	53	7.77434e-06	2.60441e-05		Human papillomavirus infection	261	35	1.51532e-05	5.07633e-05
Fluid shear stress and atherosclerosis	115	17	8.19978e-05	0.000271973		Spinocerebellar ataxia	111	14	3.01592e-05	0.000100033		TGF-beta signaling pathway	74	17	9.8143e-06	3.25524e-05		Arrhythmogenic right ventricular cardiomyopathy	53	13	1.65052e-05	5.4745e-05
Legionellosis	46	10	8.3909e-05	0.000275584		MicroRNAs in cancer	145	25	3.21585e-05	0.000105619		Mismatch repair	22	8	9.99542e-06	3.28281e-05		Inflammatory mediator regulation of TRP channels	67	12	1.76939e-05	5.81123e-05
Fanconi anemia pathway	43	10	8.56542e-05	0.000278584		Pathways of neurodegeneration - multiple diseases	349	28	3.50569e-05	0.000112924		Regulation of actin cytoskeleton	173	31	1.12264e-05	3.65129e-05		Transcriptional misregulation in cancer	132	18	1.81386e-05	5.89946e-05
ErbB signaling pathway	70	17	0.000116019	0.000373716		TGF-beta signaling pathway	74	18	3.47587e-05	0.00011305		Cholinergic synapse	74	18	1.17722e-05	3.79201e-05		Small cell lung cancer	81	12	2.24727e-05	7.03584e-05
Transcriptional misregulation in cancer	132	18	0.00012306	0.000392621		Oocyte meiosis	95	19	3.97347e-05	0.000126773		Amyotrophic lateral sclerosis	275	33	1.36839e-05	4.36582e-05		Calcium signaling pathway	128	17	2.20765e-05	7.04344e-05
Maturity onset diabetes of the young	11	4	0.000134858	0.000426201		Acute myeloid leukemia	58	14	4.28111e-05	0.000135299		African trypanosomiasis	18	7	1.39718e-05	4.41561e-05		NOD-like receptor signaling pathway	134	18	2.23364e-05	7.05913e-05
Acute myeloid leukemia	58	11	0.000139181	0.000435753		Serotonergic synapse	60	14	6.40289e-05	0.000200464		Axon guidance	147	22	1.4449e-05	4.52376e-05		Dopaminergic synapse	91	14	2.20296e-05	7.09608e-05
Endocrine resistance	85	19	0.000155055	0.000480959		Base excision repair	33	10	7.29119e-05	0.000226162		Dilated cardiomyopathy	60	13	1.59083e-05	4.93452e-05		Legionellosis	46	10	2.40631e-05	7.46402e-05
Parkinson disease	183	19	0.000177145	0.000544435		Thermogenesis	174	24	8.97477e-05	0.00027583		Oocyte meiosis	95	12	1.8814e-05	5.78228e-05		Measles	107	13	2.66358e-05	8.18622e-05
Inositol phosphate metabolism	66	16	0.000186926	0.000569276		Viral carcinogenesis	150	15	9.27524e-05	0.000282473		Apelin signaling pathway	106	22	2.03403e-05	6.19454e-05		Retrograde endocannabinoid signaling	93	14	2.83416e-05	8.63132e-05
Prolactin signaling pathway	54	14	0.000218987	0.000660907		Relaxin signaling pathway	102	19	9.64636e-05	0.000291129		ErbB signaling pathway	70	17	2.09498e-05	6.26622e-05		Apelin signaling pathway	106	15	3.13721e-05	9.46814e-05
Adipocytokine signaling pathway	53	9	0.000233034	0.000697021		Morphine addiction	48	12	0.000104004	0.000308329		Relaxin signaling pathway	102	20	2.09277e-05	6.31603e-05		Neuroactive ligand-receptor interaction	70	12	4.735e-05	0.000141627
Cellular senescence	141	19	0.0002514	0.0007453		Basal cell carcinoma	47	13	0.00010328	0.000308917		Hedgehog signaling pathway	45	11	2.14132e-05	6.34815e-05		Cellular senescence	141	24	5.69518e-05	0.000168839
Neuroactive ligand-receptor interaction	70	11	0.000261898	0.000769614		ErbB signaling pathway	70	16	0.000106122	0.00031185		Hepatitis C	120	18	2.40555e-05	7.06895e-05		Endometrial cancer	54	14	5.88789e-05	0.000173021
Apoptosis	120	21	0.000285677	0.000832189		Hippo signaling pathway	125	24	0.000120476	0.000350952		Human papillomavirus infection	261	40	3.16157e-05	9.20978e-05		Relaxin signaling pathway	102	14	8.06306e-05	0.00023488
Insulin resistance	89	19	0.000292299	0.000844139		RIG-I-like receptor signaling pathway	48	8	0.000126839	0.000366301		Retrograde endocannabinoid signaling	93	16	3.42268e-05	9.88445e-05		Prolactin signaling pathway	54	13	8.2355e-05	0.000237835
Homologous recombination	33	8	0.000323202	0.000925408		African trypanosomiasis	18	7	0.00014725	0.000421613		Sphingolipid metabolism	38	10	3.70594e-05	0.00010611		EGFR tyrosine kinase inhibitor resistance	69	15	8.47883e-05	0.00024277
Cholinergic synapse	74	12	0.000329068	0.00093422		Endometrial cancer	54	10	0.000168775	0.00047915		Pyrimidine metabolism	46	8	4.67461e-05	0.000132711		Fluid shear stress and atherosclerosis	115	19	8.74896e-05	0.000248382
Thermogenesis	174	17	0.000336363	0.000946904		Sphingolipid signaling pathway	105	18	0.000192891	0.000543014		Viral carcinogenesis	150	38	4.89892e-05	0.000137911		C-type lectin receptor signaling pathway	87	13	0.000101664	0.000286196
TGF-beta signaling pathway	74	12	0.000376844	0.00104333		Cholinergic synapse	74	15	0.00019503	0.000544458		Prolactin signaling pathway	54	14	5.11125e-05	0.00014151		Growth hormone synthesis, secretion and action	92	13	0.000106501	0.000297315
Proteasome	42	9	0.000373895	0.00104379		Mineral absorption	36	8	0.00020305	0.000562164		Autophagy - animal	129	34	5.1036e-05	0.000142476		p53 signaling pathway	68	10	0.000115284	0.000319176
Amyotrophic lateral sclerosis	275	24	0.000386483	0.00106124		cAMP signaling pathway	121	18	0.000258658	0.00071025		Signaling pathways regulating pluripotency of stem cells	97	20	5.28053e-05	0.000144998		Adrenergic signaling in cardiomyocytes	93	13	0.000119202	0.000327316
Mineral absorption	36	7	0.000394788	0.00107524		Oxidative phosphorylation	91	18	0.000286563	0.000780476		Lysosome	116	17	5.45376e-05	0.00014734		Progesterone-mediated oocyte maturation	75	12	0.000127058	0.000346051
Sulfur relay system	8	4	0.000418666	0.00112203		Glutamatergic synapse	61	13	0.000306196	0.000827223		Chronic myeloid leukemia	74	23	5.45053e-05	0.000148449		cGMP-PKG signaling pathway	113	20	0.00013353	0.00035786
Pancreatic cancer	74	15	0.000415725	0.00112313		Mucin type O-glycan biosynthesis	20	5	0.00033874	0.000907823		Neurotrophin signaling pathway	100	28	7.31113e-05	0.000195938		Apoptosis	120	10	0.000132543	0.000358079
Glycosaminoglycan biosynthesis - chondroitin sulfate / dermatan sulfate	17	5	0.000426135	0.00113298		Autophagy - animal	129	26	0.000357283	0.00094992		Spinocerebellar ataxia	111	22	8.12042e-05	0.0002159		Aminoacyl-tRNA biosynthesis	25	7	0.000141353	0.00037582
PPAR signaling pathway	50	7	0.000470997	0.00124239		Protein processing in endoplasmic reticulum	152	23	0.000368166	0.000971147		Apoptosis	120	17	8.42849e-05	0.000222326		Signaling pathways regulating pluripotency of stem cells	97	18	0.000153665	0.000405337
Neurotrophin signaling pathway	100	20	0.000506607	0.00132589		Terpenoid backbone biosynthesis	21	7	0.000471491	0.00123398		mRNA surveillance pathway	81	15	8.76495e-05	0.000229395		Viral carcinogenesis	150	24	0.000154993	0.000405645
Inflammatory mediator regulation of TRP channels	67	11	0.000518475	0.00134643		Hepatitis B	138	13	0.000483155	0.0012547		Glutamatergic synapse	61	12	9.19058e-05	0.00023867		Yersinia infection	122	15	0.000161693	0.0004199
Prostate cancer	86	18	0.000538256	0.00138704		Hepatocellular carcinoma	136	23	0.0004979	0.00128305		Prostate cancer	86	18	0.000100595	0.000259225		Primary bile acid biosynthesis	10	4	0.000166853	0.000426686
AMPK signaling pathway	101	20	0.000579441	0.00147055		Thyroid hormone signaling pathway	101	14	0.000547362	0.00138914		Cellular senescence	141	21	0.000108662	0.000277876		Serotonergic synapse	60	10	0.00016585	0.000427383
Viral carcinogenesis	150	32	0.000575901	0.00147272		Apelin signaling pathway	106	20	0.000546711	0.00139808		GABAergic synapse	45	12	0.000130076	0.000330117		Glutathione metabolism	43	9	0.000187185	0.000475053
RIG-I-like receptor signaling pathway	48	9	0.000610476	0.00153767		Gap junction	62	14	0.000574401	0.0014468		Colorectal cancer	83	24	0.000135702	0.000341805		Longevity regulating pathway	76	10	0.000214627	0.000540602
Pancreatic secretion	51	8	0.000617675	0.00154419		One carbon pool by folate	16	6	0.000592883	0.00148221		Cytosolic DNA-sensing pathway	41	9	0.000142817	0.000357042		PD-L1 expression and PD-1 checkpoint pathway in cancer	75	11	0.000256303	0.000640759
Circadian rhythm	27	6	0.000644039	0.00159817		Regulation of lipolysis in adipocytes	36	10	0.000622153	0.00154386		p53 signaling pathway	68	9	0.000145126	0.000360128		Fc epsilon RI signaling pathway	52	9	0.000260886	0.000647385
Chronic myeloid leukemia	74	16	0.000741323	0.00182605		Chronic myeloid leukemia	74	15	0.000686454	0.0016909		Melanoma	51	12	0.000154895	0.000381542		Tryptophan metabolism	27	6	0.000278074	0.000684961
Endocytosis	217	42	0.000769012	0.0018668		FoxO signaling pathway	110	18	0.00075842	0.00184109		Fc gamma R-mediated phagocytosis	81	13	0.000159895	0.000390984		Endocrine resistance	85	10	0.0002949	0.000721105
Hedgehog signaling pathway	45	8	0.000775243	0.00186839		Bile secretion	35	6	0.0007581	0.00185375		Pancreatic cancer	74	22	0.000163398	0.000396654		Arginine and proline metabolism	38	7	0.000298224	0.000723949
Fc gamma R-mediated phagocytosis	81	12	0.000766787	0.00187499		Melanogenesis	71	15	0.000782254	0.00188529		Basal cell carcinoma	47	10	0.000177954	0.000428882		Salivary secretion	43	8	0.000342578	0.000808194
Glycosylphosphatidylinositol (GPI)-anchor biosynthesis	23	6	0.00085918	0.0020559		Proximal tubule bicarbonate reclamation	14	4	0.000797219	0.00190763		Fc epsilon RI signaling pathway	52	10	0.000198508	0.000475002		Oocyte meiosis	95	13	0.000337956	0.00080868
Steroid hormone biosynthesis	16	4	0.000866706	0.00205919		Aldosterone-regulated sodium reabsorption	24	5	0.000845937	0.00200985		IL-17 signaling pathway	67	7	0.000200216	0.000475692		Prostate cancer	86	16	0.000340996	0.000810168
Ubiquinone and other terpenoid-quinone biosynthesis	9	4	0.000909492	0.00214563		Fc epsilon RI signaling pathway	52	11	0.000936408	0.00219368		Tight junction	131	23	0.000202857	0.000478571		Mismatch repair	22	6	0.000337103	0.000812442
Mismatch repair	22	6	0.000937653	0.0021966		Antifolate resistance	24	6	0.000936375	0.00220905		Morphine addiction	48	10	0.000213981	0.000501283		Cytosolic DNA-sensing pathway	41	8	0.000349232	0.000818131
Sphingolipid signaling pathway	105	18	0.000972904	0.00226335		Thyroid cancer	35	7	0.000997269	0.00232004		Longevity regulating pathway	76	16	0.000224518	0.000522316		Renal cell carcinoma	62	13	0.000362524	0.000843371
Nucleotide excision repair	41	8	0.000988688	0.00228421		HIF-1 signaling pathway	86	15	0.00104356	0.00241099		Fatty acid degradation	33	6	0.000267486	0.000617984		Oxytocin signaling pathway	104	13	0.000370456	0.00085588
Melanoma	51	9	0.00107415	0.00246466		Estrogen signaling pathway	93	17	0.00107368	0.00246358		Endocrine resistance	85	17	0.000277267	0.000636195		Non-small cell lung cancer	64	14	0.000410882	0.000942778
Autophagy - animal	129	23	0.00108841	0.00248039		Hedgehog signaling pathway	45	11	0.0010937	0.00249244		Maturity onset diabetes of the young	11	4	0.000283645	0.000646403		B cell receptor signaling pathway	67	10	0.000420386	0.000958023
Fc epsilon RI signaling pathway	52	9	0.0011172	0.00251184		Renal cell carcinoma	62	13	0.00110306	0.0024968		Proteasome	42	9	0.000292769	0.000662687		Gastric cancer	107	7	0.000428659	0.000970275
Platinum drug resistance	62	14	0.00111089	0.00251452		Sulfur metabolism	8	3	0.00112281	0.00252443		Choline metabolism in cancer	78	16	0.000307354	0.000691031		SNARE interactions in vesicular transport	31	10	0.00044942	0.00100371
Adherens junction	63	14	0.00117544	0.00262515		Non-alcoholic fatty liver disease	127	21	0.00115703	0.00256691		HIF-1 signaling pathway	86	17	0.000320795	0.000716442		Adipocytokine signaling pathway	53	9	0.000449028	0.00100956
Drug metabolism - cytochrome P450	22	5	0.00119341	0.00264764		mTOR signaling pathway	127	21	0.00115703	0.00258403		Base excision repair	33	6	0.000329466	0.000730933		Hedgehog signaling pathway	45	8	0.000473368	0.00105019
Glycerophospholipid metabolism	65	8	0.00122956	0.00270988		Epithelial cell signaling in Helicobacter pylori infection	61	12	0.00118353	0.00260843		Non-small cell lung cancer	64	14	0.000360216	0.000793897		Glycosaminoglycan biosynthesis - chondroitin sulfate / dermatan sulfate	17	5	0.000501323	0.00110489
Fatty acid biosynthesis	14	4	0.00133918	0.00293219		Choline metabolism in cancer	78	15	0.00121505	0.00266041		Hypertrophic cardiomyopathy	57	12	0.000468604	0.00101937		Cushing syndrome	111	7	0.0005352	0.00117184
Notch signaling pathway	49	8	0.00138593	0.0029954		Legionellosis	46	10	0.00126853	0.00275947		Adherens junction	63	14	0.000467018	0.00102255		Cholesterol metabolism	31	4	0.000611398	0.00132999
Glioma	64	14	0.00138252	0.00300743		Hippo signaling pathway - multiple species	27	8	0.00136961	0.00296011		Small cell lung cancer	81	16	0.000480608	0.00103873		Hepatocellular carcinoma	136	21	0.000636853	0.00137643
Axon guidance	147	17	0.00152222	0.00326888		Gastric cancer	107	13	0.00139851	0.00298408		Glycosphingolipid biosynthesis - lacto and neolacto series	21	4	0.000491088	0.00104123		Basal cell carcinoma	47	8	0.000641976	0.0013786
Vascular smooth muscle contraction	86	11	0.00155197	0.00331154		Retinol metabolism	18	4	0.00139362	0.00299271		Shigellosis	201	44	0.000485206	0.00104195		Axon guidance	147	13	0.000669039	0.00142757
Prion disease	200	21	0.00157377	0.00333679		Peroxisome	70	10	0.00143346	0.0030393		Oxytocin signaling pathway	104	15	0.000489903	0.00104533		Melanogenesis	71	10	0.000674631	0.00143039
Renin-angiotensin system	14	4	0.00163629	0.00342597		Longevity regulating pathway	76	11	0.00146746	0.00309182		Arrhythmogenic right ventricular cardiomyopathy	53	10	0.000498857	0.00105105		Regulation of lipolysis in adipocytes	36	6	0.0007693	0.00162085
Carbohydrate digestion and absorption	26	6	0.00163234	0.0034392		Bacterial invasion of epithelial cells	64	13	0.00150167	0.00312458		Tyrosine metabolism	17	4	0.000554487	0.00116096		Base excision repair	33	6	0.000776229	0.00162523
African trypanosomiasis	18	5	0.00165774	0.00344934		Aminoacyl-tRNA biosynthesis	25	7	0.00151133	0.00312529		Cardiac muscle contraction	45	9	0.00057282	0.00119189		VEGF signaling pathway	51	7	0.000948316	0.0019732
Chemical carcinogenesis	24	5	0.00180927	0.00371844		Non-small cell lung cancer	64	13	0.00150167	0.00314411		Regulation of lipolysis in adipocytes	36	8	0.000578203	0.00119567		Spinocerebellar ataxia	111	14	0.000984587	0.00203603
Endometrial cancer	54	8	0.00180084	0.00372396		Sulfur relay system	8	4	0.0015441	0.00317345		Endocytosis	217	17	0.000601537	0.00123629		Endocytosis	217	31	0.00101152	0.00206622
Vasopressin-regulated water reabsorption	35	6	0.00185056	0.00378011		Parathyroid hormone synthesis, secretion and action	80	15	0.0015874	0.00322291		Gastric cancer	107	19	0.000609692	0.00124541		mTOR signaling pathway	127	21	0.00101127	0.00207838
Non-alcoholic fatty liver disease	127	13	0.00205857	0.00417951		Colorectal cancer	83	11	0.00158036	0.00322817		Hepatocellular carcinoma	136	23	0.000647477	0.00131458		ErbB signaling pathway	70	14	0.00106107	0.0021543
Arachidonic acid metabolism	31	6	0.00224273	0.004526		Fc gamma R-mediated phagocytosis	81	14	0.00165875	0.00334747		Sphingolipid signaling pathway	105	14	0.000655057	0.00132195		Selenocompound metabolism	14	4	0.00111244	0.00224498
mRNA surveillance pathway	81	19	0.00232858	0.00461583		Olfactory transduction	22	7	0.00172508	0.0034605		Epithelial cell signaling in Helicobacter pylori infection	61	9	0.000675791	0.00135563		Lysine degradation	50	8	0.00114872	0.00230431
Primary bile acid biosynthesis	10	3	0.00230686	0.00462752		Cytosolic DNA-sensing pathway	41	6	0.0018117	0.00361262		Glycosaminoglycan biosynthesis - chondroitin sulfate / dermatan sulfate	17	6	0.000720186	0.00142759		Antifolate resistance	24	4	0.00116709	0.00232723
Oxidative phosphorylation	91	10	0.00232616	0.00463848		Endocytosis	217	28	0.00188155	0.0037297		Peroxisome	70	8	0.000717676	0.00143108		Thyroid hormone signaling pathway	101	12	0.00120225	0.00236913
Growth hormone synthesis, secretion and action	92	12	0.00236716	0.00466469		Glycosaminoglycan biosynthesis - keratan sulfate	12	5	0.00210509	0.00412401		VEGF signaling pathway	51	9	0.000797243	0.00157104		PPAR signaling pathway	50	6	0.00120093	0.00238054
RNA transport	145	14	0.0024479	0.0047956		Growth hormone synthesis, secretion and action	92	15	0.00210401	0.00414614		Tryptophan metabolism	27	5	0.000807309	0.00157238		Aldosterone synthesis and secretion	64	9	0.00125519	0.0024447
Basal cell carcinoma	47	5	0.0024951	0.00485965		Prostate cancer	86	16	0.00220286	0.00429046		Thyroid hormone signaling pathway	101	18	0.000803448	0.00157401		Cysteine and methionine metabolism	36	6	0.0012521	0.00245295
Breast cancer	105	12	0.00256901	0.00497468		Pyruvate metabolism	34	8	0.0023936	0.00463501		Estrogen signaling pathway	93	17	0.000826335	0.00160013		Ovarian steroidogenesis	25	5	0.00126884	0.002457
Retrograde endocannabinoid signaling	93	10	0.00273439	0.00526448		Neurotrophin signaling pathway	100	17	0.00243356	0.00468529		Circadian entrainment	58	10	0.00104462	0.00201119		Gap junction	62	12	0.00127862	0.0024617
Longevity regulating pathway	76	15	0.00280062	0.00533072		Progesterone-mediated oocyte maturation	75	8	0.00246587	0.00472037		Ascorbate and aldarate metabolism	8	3	0.00109361	0.00209349		Adherens junction	63	8	0.00129621	0.00248132
Pathogenic Escherichia coli infection	163	15	0.00278578	0.00533277		SNARE interactions in vesicular transport	31	9	0.00249439	0.00474785		alpha-Linolenic acid metabolism	10	3	0.00110397	0.00210131		Autophagy - animal	129	12	0.00131928	0.00251114
Small cell lung cancer	81	11	0.00288593	0.00546207		Inflammatory mediator regulation of TRP channels	67	12	0.00255563	0.00478289		Glycosphingolipid biosynthesis - globo and isoglobo series	12	3	0.00114144	0.00216036		Pancreatic secretion	51	6	0.00133405	0.00252489
Cocaine addiction	30	4	0.00296144	0.0055735		Glycosphingolipid biosynthesis - lacto and neolacto series	21	4	0.00254973	0.00479864		Mitophagy - animal	64	18	0.00128387	0.00238943		Protein export	22	7	0.00134159	0.0025249
IL-17 signaling pathway	67	6	0.00317192	0.00593627		RNA polymerase	28	5	0.00254243	0.00481194		Endometrial cancer	54	16	0.00128364	0.00240234		Insulin signaling pathway	117	15	0.00140008	0.00260571
Glycosaminoglycan biosynthesis - heparan sulfate / heparin	16	4	0.00319453	0.00594538		Apoptosis	120	17	0.00259936	0.0048377		Breast cancer	105	18	0.00128155	0.0024119		Bile secretion	35	5	0.00139766	0.00261573
Gastric cancer	107	13	0.00342142	0.00633246		Pancreatic secretion	51	9	0.00273304	0.00503059		Thiamine metabolism	10	3	0.0013568	0.0025112		Parathyroid hormone synthesis, secretion and action	80	10	0.00172346	0.00318982
GnRH secretion	39	7	0.00344991	0.00635011		Cellular senescence	141	20	0.00271988	0.00503403		Carbohydrate digestion and absorption	26	6	0.00142017	0.00261405		Phospholipase D signaling pathway	108	12	0.00175633	0.0032328
Glutamatergic synapse	61	9	0.00350819	0.0064221		Prolactin signaling pathway	54	10	0.00277858	0.00508648		Progesterone-mediated oocyte maturation	75	8	0.00145575	0.00265041		Olfactory transduction	22	5	0.00179559	0.003287
Choline metabolism in cancer	78	15	0.00363606	0.00661999		Ovarian steroidogenesis	25	6	0.00282063	0.00513538		Dopaminergic synapse	91	16	0.00145066	0.00265559		Fc gamma R-mediated phagocytosis	81	10	0.00189482	0.00344981
Phospholipase D signaling pathway	108	13	0.00371128	0.00672043		Endocrine resistance	85	15	0.00295229	0.00534604		Drug metabolism - cytochrome P450	22	4	0.0015539	0.00281382		Hippo signaling pathway	125	17	0.00197527	0.00357684
Shigellosis	201	30	0.00391987	0.00705999		Pyrimidine metabolism	46	6	0.00308932	0.0055641		Aminoacyl-tRNA biosynthesis	25	6	0.0016324	0.00294007		Apoptosis - multiple species	28	4	0.0021137	0.00380693
Hippo signaling pathway	125	13	0.00399362	0.00715434		Steroid hormone biosynthesis	16	5	0.00312437	0.00559713		Bacterial invasion of epithelial cells	64	13	0.00178043	0.00318953		RNA polymerase	28	5	0.00233326	0.00417991
Aldosterone-regulated sodium reabsorption	24	7	0.00411747	0.00733698		Long-term depression	38	8	0.00316396	0.0056379		Fatty acid elongation	18	6	0.00188424	0.00335755		Gastric acid secretion	45	7	0.00239296	0.00426405
Glycerolipid metabolism	37	6	0.00420445	0.00745233		Melanoma	51	11	0.00320596	0.00568253		Aldosterone-regulated sodium reabsorption	24	7	0.0019023	0.0033718		Other glycan degradation	16	3	0.00247046	0.00437886
Olfactory transduction	22	5	0.00430362	0.00758797		Renin secretion	44	10	0.00325606	0.00574094		Chemical carcinogenesis	24	4	0.00217561	0.00381586		Mitophagy - animal	64	14	0.00268555	0.00473505
Gap junction	62	9	0.00432731	0.00758978		Pancreatic cancer	74	12	0.00351718	0.00616887		Phosphatidylinositol signaling system	81	15	0.00217419	0.00383343		Citrate cycle (TCA cycle)	29	5	0.00274151	0.00480841
Taurine and hypotaurine metabolism	6	2	0.0043707	0.00762595		Mitophagy - animal	64	14	0.00360661	0.00629279		Renin secretion	44	8	0.00230598	0.00400261		Melanoma	51	10	0.00287544	0.00501705
Non-small cell lung cancer	64	13	0.00444001	0.00770674		Bladder cancer	39	8	0.00375158	0.00651182		Antifolate resistance	24	5	0.00229805	0.00400962		GnRH signaling pathway	72	9	0.00289303	0.00502158
cGMP-PKG signaling pathway	113	12	0.00471092	0.00813484		GABAergic synapse	45	9	0.00400457	0.00691511		Platinum drug resistance	62	17	0.00233769	0.00403672		Platinum drug resistance	62	12	0.00315287	0.00544439
Taste transduction	20	4	0.00484335	0.00827818		Histidine metabolism	12	3	0.00405543	0.00696701		Histidine metabolism	12	3	0.00240232	0.00412707		Carbohydrate digestion and absorption	26	4	0.00322899	0.00554724
Hepatocellular carcinoma	136	22	0.00481924	0.00827921		Shigellosis	201	24	0.00412914	0.00698618		beta-Alanine metabolism	21	4	0.002467	0.00421656		Breast cancer	105	17	0.00368751	0.00630263
Bile secretion	35	5	0.00534774	0.00909387		Wnt signaling pathway	116	19	0.00408778	0.00698677		Hippo signaling pathway	125	18	0.00256886	0.00436837		Glycolysis / Gluconeogenesis	48	5	0.0037468	0.00637146
Salivary secretion	43	6	0.00538371	0.0091088		Phospholipase D signaling pathway	108	16	0.00412087	0.00700756		Inflammatory mediator regulation of TRP channels	67	7	0.00259103	0.00438381		Pyruvate metabolism	34	6	0.00382977	0.00644709
Thiamine metabolism	10	3	0.00566466	0.00953598		Insulin signaling pathway	117	17	0.00421808	0.00710078		Bile secretion	35	5	0.00270409	0.00452935		Lysosome	116	7	0.00382345	0.00646896
Longevity regulating pathway - multiple species	52	11	0.00572534	0.00958995		Gastric acid secretion	45	8	0.00442788	0.0073798		GnRH secretion	39	9	0.00270106	0.00454702		Autophagy - other	31	4	0.00399095	0.00668484
Metabolism of xenobiotics by cytochrome P450	31	5	0.00581471	0.00969118		Cardiac muscle contraction	45	8	0.00442788	0.0074167		RIG-I-like receptor signaling pathway	48	14	0.00297509	0.00490963		Amphetamine addiction	44	6	0.00402109	0.00670182
Lysosome	116	13	0.00603703	0.0100119		Type II diabetes mellitus	32	7	0.00452966	0.00747506		Basal transcription factors	37	7	0.00294898	0.00491497		Glioma	64	12	0.00414012	0.00686605
Ribosome biogenesis in eukaryotes	66	9	0.00637513	0.0105205		Maturity onset diabetes of the young	11	4	0.00450833	0.00747669		Pathogenic Escherichia coli infection	163	17	0.00296627	0.00491931		Phenylalanine metabolism	10	3	0.00423017	0.00698082
Oxytocin signaling pathway	104	12	0.00649774	0.0106703		AMPK signaling pathway	101	12	0.00494244	0.00811625		Mineral absorption	36	5	0.00306953	0.00504065		Sphingolipid signaling pathway	105	11	0.00426039	0.00699623
GABAergic synapse	45	6	0.00674959	0.0109233		Dopaminergic synapse	91	14	0.00501281	0.00819167		Phospholipase D signaling pathway	108	16	0.00325581	0.00532047		Tight junction	131	9	0.00435626	0.00711877
Gastric acid secretion	45	6	0.00674959	0.0109763		Salmonella infection	217	34	0.00512667	0.00833705		RNA degradation	68	10	0.0033773	0.00546568		cAMP signaling pathway	121	12	0.00453522	0.00737523
N-Glycan biosynthesis	44	7	0.00687986	0.0110275		ABC transporters	25	5	0.00531226	0.00859714		Glioma	64	17	0.00336635	0.0054744		Thyroid hormone synthesis	51	7	0.00492788	0.00789875
Cardiac muscle contraction	45	6	0.00674959	0.0110298		Cholesterol metabolism	31	7	0.00537357	0.00865454		Parathyroid hormone synthesis, secretion and action	80	14	0.00351108	0.00565487		Nucleotide excision repair	41	9	0.00495971	0.00791192
Central carbon metabolism in cancer	56	7	0.00685761	0.0110447		Insulin secretion	51	6	0.00555087	0.00889733		Arachidonic acid metabolism	31	6	0.00367996	0.0058985		Insulin secretion	51	7	0.00492788	0.00793673
Glycolysis / Gluconeogenesis	48	6	0.00729354	0.0116349		Pathogenic Escherichia coli infection	163	21	0.0061009	0.00973238		Insulin resistance	89	15	0.00372351	0.00593989		One carbon pool by folate	16	4	0.00490734	0.00794184
Tight junction	131	14	0.0077188	0.012255		Ferroptosis	34	7	0.00644368	0.0102305		Arginine and proline metabolism	38	5	0.00390512	0.00617083		GnRH secretion	39	6	0.00513169	0.00814746
Estrogen signaling pathway	93	16	0.00835786	0.0130836		Alanine, aspartate and glutamate metabolism	24	4	0.00657527	0.0103414		Propanoate metabolism	30	4	0.00390092	0.0061934		Estrogen signaling pathway	93	10	0.00523596	0.00827381
Hippo signaling pathway - multiple species	27	7	0.00832948	0.0131004		Tryptophan metabolism	27	4	0.006546	0.0103439		Notch signaling pathway	49	10	0.0041765	0.00656868		beta-Alanine metabolism	21	4	0.00548087	0.00862015
Glycosphingolipid biosynthesis - lacto and neolacto series	21	3	0.00830952	0.0131306		Glycolysis / Gluconeogenesis	48	9	0.00664943	0.0103607		cAMP signaling pathway	121	17	0.00431736	0.00675849		Hippo signaling pathway - multiple species	27	6	0.00560297	0.008771
Regulation of lipolysis in adipocytes	36	6	0.00897264	0.0139806		Circadian entrainment	58	9	0.00662323	0.0103681		Insulin signaling pathway	117	18	0.00436588	0.00680265		Acute myeloid leukemia	58	5	0.00570261	0.00888546
HIF-1 signaling pathway	86	15	0.0092376	0.0143268		Signaling pathways regulating pluripotency of stem cells	97	16	0.00749913	0.011577		Adrenergic signaling in cardiomyocytes	93	12	0.00449054	0.0069645		Vasopressin-regulated water reabsorption	35	5	0.00589041	0.00913559
mTOR signaling pathway	127	20	0.00938572	0.014423		Collecting duct acid secretion	18	5	0.00747535	0.0115937		mTOR signaling pathway	127	19	0.00473732	0.00731337		Long-term depression	38	5	0.00612092	0.00936305
Tyrosine metabolism	17	3	0.00936978	0.0144649		PPAR signaling pathway	50	9	0.00822753	0.0126432		Salmonella infection	217	28	0.00479222	0.00736419		Fat digestion and absorption	16	3	0.00611609	0.00939858
One carbon pool by folate	16	3	0.00949532	0.0145248		Valine, leucine and isoleucine degradation	43	10	0.00835404	0.012779		Melanogenesis	71	10	0.00490199	0.00743062		Steroid hormone biosynthesis	16	3	0.00611609	0.00944189
Spinocerebellar ataxia	111	10	0.00955568	0.0145507		Adrenergic signaling in cardiomyocytes	93	12	0.00851111	0.0128433		Endocrine and other factor-regulated calcium reabsorption	35	8	0.00489698	0.00745677		Necroptosis	103	15	0.00631709	0.00961921
Melanogenesis	71	8	0.00987628	0.0149708		Lysosome	116	14	0.00845183	0.0128698		Serotonergic synapse	60	9	0.00489092	0.00748155		Cortisol synthesis and secretion	41	6	0.00659457	0.00999629
Retinol metabolism	18	3	0.0110276	0.0166408		Lysine degradation	50	8	0.00851052	0.0129006		Protein export	22	6	0.00524405	0.00780781		Neomycin, kanamycin and gentamicin biosynthesis	6	2	0.00667953	0.0100795
RNA degradation	68	15	0.0115261	0.017315		Carbohydrate digestion and absorption	26	4	0.00887969	0.0133394		AMPK signaling pathway	101	16	0.00523132	0.00782362		AMPK signaling pathway	101	9	0.00680538	0.0102233
Vitamin digestion and absorption	13	3	0.0123815	0.0185169		RNA degradation	68	11	0.0089731	0.0134196		Wnt signaling pathway	116	9	0.0052039	0.00785272		African trypanosomiasis	18	4	0.00690097	0.0103206
Antifolate resistance	24	4	0.0127874	0.019039		Thyroid hormone synthesis	51	7	0.00903183	0.0134474		SNARE interactions in vesicular transport	31	10	0.00522862	0.00785465		Longevity regulating pathway - multiple species	52	10	0.00710007	0.0105712
Parathyroid hormone synthesis, secretion and action	80	5	0.0130613	0.0193607		Autophagy - other	31	8	0.00929144	0.0137727		Metabolism of xenobiotics by cytochrome P450	31	4	0.00566564	0.00839818		Histidine metabolism	12	3	0.00736213	0.0109129
Phototransduction	7	2	0.0133187	0.0195691		Primary bile acid biosynthesis	10	3	0.00948662	0.0140001		ABC transporters	25	4	0.0057646	0.00846992		Glycerolipid metabolism	37	4	0.00758574	0.0111948
RNA polymerase	28	5	0.0132629	0.0195731		Glioma	64	10	0.00963127	0.0140894		Olfactory transduction	22	5	0.00574132	0.00847287		Synaptic vesicle cycle	44	10	0.00792848	0.0115984
Other glycan degradation	16	3	0.0142855	0.020898		p53 signaling pathway	68	11	0.00959579	0.0140991		Pancreatic secretion	51	8	0.00593106	0.00863872		Synthesis and degradation of ketone bodies	8	2	0.00789751	0.0116038
Steroid biosynthesis	19	4	0.014479	0.0210889		Longevity regulating pathway - multiple species	52	8	0.0107581	0.0156694		Insulin secretion	51	8	0.00593106	0.00867644		Pentose phosphate pathway	24	3	0.0080606	0.0116896
Vitamin B6 metabolism	5	2	0.0148822	0.0213971		Arginine biosynthesis	15	3	0.0110738	0.0159215		Glucagon signaling pathway	74	7	0.00605204	0.00877676		Folate biosynthesis	17	4	0.00803165	0.0116983
Mucin type O-glycan biosynthesis	20	3	0.0148209	0.0214008		Taurine and hypotaurine metabolism	6	2	0.0110502	0.0159561		Pantothenate and CoA biosynthesis	14	3	0.0062748	0.0090606		Glyoxylate and dicarboxylate metabolism	24	4	0.00830028	0.0119853
ABC transporters	25	4	0.0147676	0.0214161		Circadian rhythm	27	6	0.0110156	0.015975		Glycine, serine and threonine metabolism	26	4	0.00632718	0.00909702		RNA degradation	68	7	0.00833753	0.0119874
Selenocompound metabolism	14	3	0.015312	0.021921		Endocrine and other factor-regulated calcium reabsorption	35	7	0.0111896	0.0160193		Longevity regulating pathway - multiple species	52	10	0.0064948	0.00929811		Taste transduction	20	4	0.00846768	0.0121225
Ovarian steroidogenesis	25	3	0.0161125	0.0229689		Tyrosine metabolism	17	3	0.0112925	0.0160979		Biosynthesis of unsaturated fatty acids	18	3	0.00659715	0.00940445		Basal transcription factors	37	8	0.00869572	0.012396
Citrate cycle (TCA cycle)	29	8	0.0162054	0.0230034		Amino sugar and nucleotide sugar metabolism	43	5	0.0115356	0.0163747		Valine, leucine and isoleucine degradation	43	5	0.00668587	0.00949054		Glucagon signaling pathway	74	7	0.0088595	0.012576
Insulin signaling pathway	117	18	0.0166438	0.0235261		Salivary secretion	43	7	0.0123154	0.0173347		Taurine and hypotaurine metabolism	6	2	0.00673038	0.0095134		Glycosphingolipid biosynthesis - ganglio series	11	3	0.00922919	0.0130455
Colorectal cancer	83	14	0.0169455	0.023653		Synaptic vesicle cycle	44	8	0.0122653	0.017337		Alcoholism	77	12	0.00676562	0.00952304		Vascular smooth muscle contraction	86	9	0.00938277	0.0132068
Fructose and mannose metabolism	26	4	0.0169311	0.0237318		Fat digestion and absorption	16	4	0.0124885	0.0175049		Retinol metabolism	18	3	0.00681222	0.00954851		Fructose and mannose metabolism	26	3	0.00969765	0.0135929
Wnt signaling pathway	116	8	0.016867	0.0237414		Platinum drug resistance	62	10	0.012679	0.0176977		Neomycin, kanamycin and gentamicin biosynthesis	6	2	0.00688401	0.00960893		Shigellosis	201	16	0.00990053	0.0138195
Glucagon signaling pathway	74	7	0.0171949	0.0239016		mRNA surveillance pathway	81	12	0.0129543	0.018007		Aldosterone synthesis and secretion	64	9	0.00751654	0.0104483		Thiamine metabolism	10	3	0.0107222	0.0149044
Apoptosis - multiple species	28	6	0.0174855	0.0242051		Butanoate metabolism	18	3	0.0132723	0.0183728		Bladder cancer	39	5	0.00765288	0.0105503		Valine, leucine and isoleucine biosynthesis	4	2	0.0109045	0.015033
Porphyrin and chlorophyll metabolism	20	4	0.0176686	0.0243579		Arachidonic acid metabolism	31	5	0.0135046	0.0186175		Ovarian steroidogenesis	25	4	0.00763385	0.0105675		Vitamin B6 metabolism	5	2	0.0108787	0.0150593
Drug metabolism - other enzymes	41	6	0.0178819	0.0245509		Neomycin, kanamycin and gentamicin biosynthesis	6	2	0.0140358	0.0192704		Salivary secretion	43	7	0.00801836	0.0110088		HIF-1 signaling pathway	86	6	0.0110513	0.0151729
Dopaminergic synapse	91	10	0.0187745	0.0256713		Oxytocin signaling pathway	104	16	0.0143803	0.0196629		Pyruvate metabolism	34	6	0.00826267	0.0112979		Renin-angiotensin system	14	3	0.0115656	0.01575
Cushing syndrome	111	10	0.0188829	0.0257145		Cocaine addiction	30	4	0.0147262	0.020054		Phosphonate and phosphinate metabolism	4	3	0.00843622	0.0114884		Pantothenate and CoA biosynthesis	14	3	0.0115656	0.0158142
GnRH signaling pathway	72	7	0.019211	0.0260554		beta-Alanine metabolism	21	4	0.0149087	0.0202203		Thyroid cancer	35	4	0.00876366	0.0118859		Sphingolipid metabolism	38	3	0.012373	0.0167135
Apelin signaling pathway	106	9	0.0193972	0.0262018		Fatty acid biosynthesis	14	4	0.0149733	0.020226		Glyoxylate and dicarboxylate metabolism	24	3	0.00895065	0.0120906		Neurotrophin signaling pathway	100	15	0.01236	0.0167635
Glycosphingolipid biosynthesis - ganglio series	11	2	0.0198791	0.0263221		Glycosaminoglycan biosynthesis - chondroitin sulfate / dermatan sulfate	17	4	0.0155818	0.0208796		Fat digestion and absorption	16	4	0.00914754	0.0123069		Pathogenic Escherichia coli infection	163	14	0.0126606	0.0170334
Propanoate metabolism	30	8	0.0198756	0.0264219		Mannose type O-glycan biosynthesis	14	4	0.0155217	0.0208826		Mucin type O-glycan biosynthesis	20	3	0.00921277	0.0123451		RIG-I-like receptor signaling pathway	48	7	0.0131769	0.0176571
Synthesis and degradation of ketone bodies	8	2	0.0198705	0.0265204		Synthesis and degradation of ketone bodies	8	3	0.0159378	0.0212716		Renin-angiotensin system	14	3	0.00927078	0.0123733		Arginine biosynthesis	15	3	0.0132723	0.017714
Sulfur metabolism	8	2	0.0198705	0.0266265		Protein export	22	6	0.0178132	0.0236803		Various types of N-glycan biosynthesis	33	6	0.00988598	0.0130901		Collecting duct acid secretion	18	3	0.0133802	0.0177871
Terpenoid backbone biosynthesis	21	3	0.0203288	0.0267065		Other glycan degradation	16	4	0.0190189	0.0251832		Ubiquinone and other terpenoid-quinone biosynthesis	9	3	0.0098548	0.0131006		Alcoholism	77	8	0.0145274	0.0192359
cAMP signaling pathway	121	12	0.020253	0.0267117		Linoleic acid metabolism	7	2	0.019335	0.0255009		Long-term potentiation	48	9	0.010034	0.0132338		Alanine, aspartate and glutamate metabolism	24	3	0.0147096	0.0194004
Insulin secretion	51	6	0.0198633	0.0267238		IL-17 signaling pathway	67	10	0.0199647	0.0262282		Ether lipid metabolism	25	6	0.0102109	0.0134143		Long-term potentiation	48	4	0.0147719	0.0194062
Salmonella infection	217	36	0.0211283	0.0276484		Alcoholism	77	11	0.0204458	0.0267552		N-Glycan biosynthesis	44	7	0.0114535	0.014988		Sulfur relay system	8	3	0.0155321	0.0203253
Glutathione metabolism	43	5	0.022748	0.029652		Small cell lung cancer	81	10	0.0207371	0.0270309		Vibrio cholerae infection	43	5	0.0115356	0.0150366		Choline metabolism in cancer	78	8	0.0156187	0.020359
Renin secretion	44	6	0.0231152	0.0300139		Arginine and proline metabolism	38	4	0.0216238	0.0280775		Synthesis and degradation of ketone bodies	8	2	0.0122057	0.0157873		Metabolism of xenobiotics by cytochrome P450	31	5	0.0161206	0.0209318
Bladder cancer	39	5	0.0232362	0.0300545		Glycosylphosphatidylinositol (GPI)-anchor biosynthesis	23	6	0.0221214	0.0286126		Sulfur metabolism	8	2	0.0122057	0.0158484		Wnt signaling pathway	116	5	0.016335	0.0211282
Arginine biosynthesis	15	3	0.0233447	0.0300787		VEGF signaling pathway	51	5	0.0231421	0.0297035		Glycolysis / Gluconeogenesis	48	5	0.0124108	0.0159908		Glycerophospholipid metabolism	65	3	0.0164218	0.0211589
Sphingolipid metabolism	38	7	0.0236483	0.0303532		Drug metabolism - cytochrome P450	22	3	0.0230574	0.0297086		Steroid hormone biosynthesis	16	3	0.0133113	0.0170202		Salmonella infection	217	31	0.016912	0.0217069
SNARE interactions in vesicular transport	31	8	0.0241001	0.0306978		Notch signaling pathway	49	7	0.0242253	0.030975		Lysine degradation	50	7	0.0132952	0.0170647		Cocaine addiction	30	6	0.0177152	0.0226511
Glycine, serine and threonine metabolism	26	3	0.0240231	0.0307166		Propanoate metabolism	30	7	0.0252031	0.0321028		Thyroid hormone synthesis	51	5	0.0136198	0.0172827		Phosphatidylinositol signaling system	81	8	0.0192478	0.0244243
Amino sugar and nucleotide sugar metabolism	43	5	0.0245456	0.0311469		Metabolism of xenobiotics by cytochrome P450	31	4	0.0255756	0.0324539		Vitamin digestion and absorption	13	3	0.0135932	0.0173145		Aldosterone-regulated sodium reabsorption	24	3	0.0191924	0.0244466
Alcoholism	77	9	0.0247234	0.0312541		Chemical carcinogenesis	24	5	0.0259168	0.0327628		Ferroptosis	34	4	0.0143843	0.0181839		Propanoate metabolism	30	4	0.0196179	0.0248
Ascorbate and aldarate metabolism	8	2	0.0263789	0.0332216		Pentose phosphate pathway	24	5	0.0269883	0.033989		Phenylalanine metabolism	10	3	0.0144903	0.0182491		Tyrosine metabolism	17	3	0.0199971	0.0251844
Fatty acid elongation	18	3	0.0266285	0.0334102		Phosphatidylinositol signaling system	81	12	0.0278508	0.0345557		Inositol phosphate metabolism	66	5	0.0151753	0.0190402		Insulin resistance	89	6	0.0202426	0.025398
Amphetamine addiction	44	4	0.0281004	0.0351254		Valine, leucine and isoleucine biosynthesis	4	2	0.0277996	0.0346203		Adipocytokine signaling pathway	53	5	0.0159066	0.0198833		Drug metabolism - cytochrome P450	22	4	0.0203618	0.0254522
Cortisol synthesis and secretion	41	5	0.0282487	0.0351796		Purine metabolism	92	7	0.0277353	0.0346691		Circadian rhythm	27	6	0.0163726	0.0203897		Ferroptosis	34	3	0.0209916	0.026142
Pyrimidine metabolism	46	6	0.0300296	0.037259		GnRH signaling pathway	72	11	0.0280606	0.0346875		Citrate cycle (TCA cycle)	29	5	0.0171334	0.0212582		Nitrogen metabolism	7	2	0.0218311	0.0270867
Phenylalanine metabolism	10	2	0.0307691	0.0380356		Fatty acid elongation	18	5	0.0276919	0.0347445		Starch and sucrose metabolism	20	4	0.0172831	0.0213647		Notch signaling pathway	49	5	0.0252856	0.0312571
Mannose type O-glycan biosynthesis	14	2	0.0316097	0.038931		Biosynthesis of unsaturated fatty acids	18	4	0.0287555	0.0352861		Glycerophospholipid metabolism	65	5	0.0180377	0.0222155		Vitamin digestion and absorption	13	2	0.0263926	0.0325056
Adrenergic signaling in cardiomyocytes	93	7	0.0330059	0.0405018		Tight junction	131	18	0.0286745	0.035316		Central carbon metabolism in cancer	56	7	0.0189971	0.0233114		Fatty acid degradation	33	4	0.0270018	0.0330132
Serotonergic synapse	60	7	0.0342665	0.0418952		Phenylalanine metabolism	10	2	0.0307691	0.0376192		Long-term depression	38	6	0.0193899	0.0237066		Bladder cancer	39	5	0.0269978	0.0331292
Arginine and proline metabolism	38	4	0.0350181	0.0426584		Fructose and mannose metabolism	26	4	0.0310178	0.0377853		Type II diabetes mellitus	32	5	0.0195107	0.0237675		Chemical carcinogenesis	24	4	0.0273999	0.033378
VEGF signaling pathway	51	5	0.0362205	0.0439633		Glycerophospholipid metabolism	65	7	0.0311887	0.0378558		Cysteine and methionine metabolism	36	4	0.0198766	0.0241255		Fatty acid biosynthesis	14	3	0.0281305	0.0341439
Mitophagy - animal	64	6	0.0370913	0.0446963		Vibrio cholerae infection	43	7	0.0326213	0.0394518		Purine metabolism	92	6	0.0210066	0.0254051		Ascorbate and aldarate metabolism	8	2	0.029656	0.0358656
Aminoacyl-tRNA biosynthesis	25	4	0.0370895	0.0448556		Long-term potentiation	48	6	0.0332153	0.0400256		Vitamin B6 metabolism	5	2	0.0217575	0.0262185		Epithelial cell signaling in Helicobacter pylori infection	61	11	0.0300455	0.0362059
Collecting duct acid secretion	18	3	0.038139	0.0457942		Amphetamine addiction	44	4	0.0349007	0.0417561		Terpenoid backbone biosynthesis	21	3	0.021975	0.0263857		Central carbon metabolism in cancer	56	5	0.0318205	0.0382075
Histidine metabolism	12	2	0.0383822	0.0459215		Adipocytokine signaling pathway	53	8	0.034807	0.0417934		Autophagy - other	31	5	0.0224774	0.0268926		Amino sugar and nucleotide sugar metabolism	43	5	0.032163	0.0384807
Tryptophan metabolism	27	3	0.0395156	0.0471094		Apoptosis - multiple species	28	5	0.0361719	0.0431231		GnRH signaling pathway	72	11	0.0240885	0.0287176		Thyroid cancer	35	4	0.0327313	0.0390213
Glyoxylate and dicarboxylate metabolism	24	4	0.0398879	0.0473845		Insulin resistance	89	10	0.0369856	0.0439367		RNA polymerase	28	5	0.02453	0.0291402		N-Glycan biosynthesis	44	4	0.0352308	0.0415574
Type II diabetes mellitus	32	4	0.0401575	0.0475363		Glycine, serine and threonine metabolism	26	4	0.0383257	0.0452082		Cushing syndrome	111	8	0.0257734	0.0304018		Purine metabolism	92	9	0.0351922	0.0416586
Peroxisome	70	6	0.0403954	0.0476495		N-Glycan biosynthesis	44	7	0.0383044	0.0453426		Proximal tubule bicarbonate reclamation	14	2	0.025737	0.030466		Renin secretion	44	5	0.035091	0.0416861
Thyroid hormone synthesis	51	5	0.0434927	0.051123		Glyoxylate and dicarboxylate metabolism	24	3	0.038833	0.0456458		Cortisol synthesis and secretion	41	4	0.0269937	0.0317295		Bacterial invasion of epithelial cells	64	4	0.0378407	0.0443239
Thyroid cancer	35	4	0.0452259	0.0529744		Drug metabolism - other enzymes	41	4	0.0397489	0.046559		Pentose phosphate pathway	24	4	0.0278643	0.0326383		Phenylalanine, tyrosine and tryptophan biosynthesis	3	1	0.037773	0.0443998
Aldosterone synthesis and secretion	64	7	0.0463026	0.0540466		Inositol phosphate metabolism	66	9	0.0399309	0.0466092		Mannose type O-glycan biosynthesis	14	3	0.028514	0.0332829		Butanoate metabolism	18	2	0.0385043	0.044944
Starch and sucrose metabolism	20	2	0.047158	0.0548539		Folate biosynthesis	17	3	0.0422044	0.048922		Arginine biosynthesis	15	2	0.0293476	0.0341369		Valine, leucine and isoleucine degradation	43	3	0.0386582	0.044967
Pentose and glucuronate interconversions	11	2	0.0485678	0.0562983		Glycerolipid metabolism	37	3	0.0420877	0.0489561		Primary bile acid biosynthesis	10	2	0.0302559	0.0350717		Glycosaminoglycan biosynthesis - heparan sulfate / heparin	16	2	0.03906	0.0452772
Long-term potentiation	48	10	0.0503558	0.0581697		Aldosterone synthesis and secretion	64	10	0.0428228	0.0494678		Fructose and mannose metabolism	26	5	0.0304185	0.0351386		Circadian rhythm	27	5	0.0399914	0.0460382
Folate biosynthesis	17	2	0.0510433	0.0587612		GnRH secretion	39	7	0.0440258	0.0506826		Drug metabolism - other enzymes	41	4	0.0305415	0.0351595		Endocrine and other factor-regulated calcium reabsorption	35	3	0.039975	0.0461781
Vibrio cholerae infection	43	4	0.0516111	0.0590093		Ether lipid metabolism	25	3	0.0442894	0.0508114		Amphetamine addiction	44	7	0.0313342	0.0359485		Arachidonic acid metabolism	31	5	0.041531	0.0476469
beta-Alanine metabolism	21	2	0.0515348	0.0591238		Steroid biosynthesis	19	4	0.0450179	0.0514709		Synaptic vesicle cycle	44	4	0.0339214	0.0387838		Steroid biosynthesis	19	4	0.0424431	0.0485271
Long-term depression	38	5	0.0552251	0.0629266		Vitamin B6 metabolism	5	2	0.0457245	0.052101		Gastric acid secretion	45	6	0.0341223	0.0388808		ABC transporters	25	3	0.043415	0.0493017
Nicotine addiction	3	1	0.0594839	0.0675495		Cushing syndrome	111	15	0.0488285	0.055262		Selenocompound metabolism	14	3	0.0350404	0.0397917		Proximal tubule bicarbonate reclamation	14	2	0.0433829	0.0494329
Butanoate metabolism	18	3	0.06212	0.0703048		Central carbon metabolism in cancer	56	8	0.0487145	0.0553199		Pentose and glucuronate interconversions	11	2	0.0389781	0.0441137		Maturity onset diabetes of the young	11	2	0.0441064	0.0499177
Phenylalanine, tyrosine and tryptophan biosynthesis	3	1	0.0633959	0.0715072		Non-homologous end-joining	10	2	0.0496091	0.0559564		Collecting duct acid secretion	18	4	0.0448444	0.050582		Terpenoid backbone biosynthesis	21	5	0.0456369	0.0514759
Alanine, aspartate and glutamate metabolism	24	3	0.0641007	0.0718185		Glycosphingolipid biosynthesis - globo and isoglobo series	12	2	0.0544297	0.0611878		Vasopressin-regulated water reabsorption	35	6	0.0487681	0.0548232		Type II diabetes mellitus	32	4	0.0458174	0.0515062
Non-homologous end-joining	10	2	0.0640369	0.0719878		Citrate cycle (TCA cycle)	29	5	0.0559832	0.0627237		Nicotine addiction	3	1	0.0533496	0.0595737		Drug metabolism - other enzymes	41	5	0.0478961	0.0536628
Autophagy - other	31	7	0.065037	0.0726246		Glucagon signaling pathway	74	7	0.0566686	0.0632799		Biotin metabolism	3	1	0.0533496	0.059773		Phosphonate and phosphinate metabolism	4	2	0.0489056	0.0546113
Caffeine metabolism	4	1	0.0682399	0.075948		Phototransduction	7	2	0.0601965	0.0667742		Cocaine addiction	30	5	0.0544592	0.0606107		Biotin metabolism	3	1	0.051381	0.0571848
Phosphonate and phosphinate metabolism	4	2	0.0708543	0.0780796		Glycosphingolipid biosynthesis - ganglio series	11	3	0.0604438	0.0668274		Hippo signaling pathway - multiple species	27	5	0.0561988	0.0623397		Inositol phosphate metabolism	66	6	0.05625	0.0623965
Ether lipid metabolism	25	3	0.0708279	0.0783081		Riboflavin metabolism	7	2	0.0601965	0.0669961		Butanoate metabolism	18	2	0.0578182	0.0639245		Pyrimidine metabolism	46	4	0.0571977	0.0632383
Lipoic acid metabolism	3	1	0.0707017	0.0784274		Fatty acid degradation	33	3	0.0652246	0.0718758		Folate biosynthesis	17	3	0.0582192	0.064156		Glycine, serine and threonine metabolism	26	3	0.0576106	0.0634854
Neomycin, kanamycin and gentamicin biosynthesis	6	2	0.0716139	0.0786579		Retrograde endocannabinoid signaling	93	12	0.0687432	0.0755048		Cholesterol metabolism	31	3	0.0622684	0.0683931		Lipoic acid metabolism	3	1	0.0582592	0.0639896
Synaptic vesicle cycle	44	4	0.0734681	0.0804308		Pantothenate and CoA biosynthesis	14	3	0.0700095	0.0766443		Apoptosis - multiple species	28	5	0.0641787	0.0702609		Starch and sucrose metabolism	20	2	0.0587476	0.0643151
Pantothenate and CoA biosynthesis	14	2	0.0753631	0.0822366		Renin-angiotensin system	14	2	0.0719871	0.0780443		Amino sugar and nucleotide sugar metabolism	43	3	0.0690109	0.0753051		Glycosphingolipid biosynthesis - globo and isoglobo series	12	2	0.0594363	0.0648572
Biotin metabolism	3	1	0.0770026	0.0837528		Galactose metabolism	22	4	0.071592	0.0781216		Caffeine metabolism	4	1	0.0704956	0.0766754		Ubiquinone and other terpenoid-quinone biosynthesis	9	2	0.0597205	0.0649558
Galactose metabolism	22	2	0.0808591	0.08738		Selenocompound metabolism	14	2	0.0719871	0.0782977		Taste transduction	20	2	0.0712288	0.0772222		Peroxisome	70	3	0.0599434	0.0649872
Lysine degradation	50	4	0.0808478	0.0876506		Thiamine metabolism	10	2	0.0763281	0.0822184		Other glycan degradation	16	2	0.0723163	0.0776473		Glycosaminoglycan biosynthesis - keratan sulfate	12	2	0.0637768	0.06892
Ferroptosis	34	2	0.0836597	0.0901157		alpha-Linolenic acid metabolism	10	2	0.0763281	0.0824836		Glycosaminoglycan biosynthesis - heparan sulfate / heparin	16	2	0.0723163	0.077897		Glycosylphosphatidylinositol (GPI)-anchor biosynthesis	23	5	0.0643709	0.0693384
Various types of N-glycan biosynthesis	33	4	0.0885247	0.0950506		Other types of O-glycan biosynthesis	33	4	0.0800828	0.0859863		Sulfur relay system	8	2	0.072166	0.0779859		Various types of N-glycan biosynthesis	33	3	0.0656948	0.0705376
Glycosphingolipid biosynthesis - globo and isoglobo series	12	2	0.0888819	0.0951292		Nitrogen metabolism	7	2	0.0843023	0.0902277		Glutathione metabolism	43	5	0.0761531	0.0815057		Mucin type O-glycan biosynthesis	20	2	0.0693273	0.0742001
Biosynthesis of unsaturated fatty acids	18	2	0.0903218	0.0963624		Glutathione metabolism	43	6	0.0866064	0.0923986		Steroid biosynthesis	19	3	0.0767732	0.0819077		Ether lipid metabolism	25	2	0.069777	0.0742073
Fatty acid degradation	33	3	0.092815	0.0987081		Glycosaminoglycan degradation	16	2	0.0914937	0.0973028		Riboflavin metabolism	7	2	0.0794205	0.0844631		Galactose metabolism	22	2	0.0696223	0.0742786
Nitrogen metabolism	7	2	0.095283	0.100693		Nicotine addiction	3	1	0.093108	0.097778		Glycerolipid metabolism	37	3	0.0838924	0.0889366		Non-homologous end-joining	10	2	0.0724649	0.0768219
Glycosaminoglycan degradation	16	2	0.0952483	0.100975		Phenylalanine, tyrosine and tryptophan biosynthesis	3	1	0.093108	0.0980855		Galactose metabolism	22	2	0.0841699	0.0889493		Fatty acid elongation	18	3	0.0746399	0.0788781
Proximal tubule bicarbonate reclamation	14	2	0.100378	0.105745		D-Glutamine and D-glutamate metabolism	3	1	0.092869	0.0981423		Porphyrin and chlorophyll metabolism	20	3	0.0869035	0.0915493		Mannose type O-glycan biosynthesis	14	2	0.0784463	0.08264
Endocrine and other factor-regulated calcium reabsorption	35	4	0.104674	0.10958		Nicotinate and nicotinamide metabolism	24	4	0.0928677	0.0984516		Other types of O-glycan biosynthesis	33	3	0.0889943	0.093458		Caffeine metabolism	4	1	0.0823505	0.086481
Other types of O-glycan biosynthesis	33	5	0.104503	0.109745		Ascorbate and aldarate metabolism	8	2	0.0958669	0.100361		Glycosaminoglycan degradation	16	2	0.0910794	0.0953488		Other types of O-glycan biosynthesis	33	3	0.0857753	0.0897961
D-Glutamine and D-glutamate metabolism	3	1	0.117735	0.122869		Lipoic acid metabolism	3	1	0.100971	0.105375		Nitrogen metabolism	7	2	0.0960189	0.0998954		Nicotine addiction	3	1	0.094541	0.0986643
Nicotinate and nicotinamide metabolism	24	3	0.124614	0.129645		Biotin metabolism	3	1	0.105951	0.110229		Alanine, aspartate and glutamate metabolism	24	2	0.0958581	0.100039		D-Glutamine and D-glutamate metabolism	3	1	0.0974026	0.101335
Cholesterol metabolism	31	3	0.126993	0.131711		Cortisol synthesis and secretion	41	6	0.107703	0.111704		Glycosphingolipid biosynthesis - ganglio series	11	2	0.100306	0.104033		Taurine and hypotaurine metabolism	6	1	0.0987316	0.1024
Linoleic acid metabolism	7	1	0.13335	0.137453		Cysteine and methionine metabolism	36	5	0.114447	0.118333		Nicotinate and nicotinamide metabolism	24	3	0.110898	0.114663		Glycosaminoglycan degradation	16	2	0.0990493	0.102412
Cysteine and methionine metabolism	36	4	0.133193	0.137715		Caffeine metabolism	4	1	0.121872	0.125622		Non-homologous end-joining	10	2	0.118987	0.122648		Sulfur metabolism	8	2	0.107226	0.110525
Fat digestion and absorption	16	2	0.137423	0.140785		Porphyrin and chlorophyll metabolism	20	2	0.132849	0.1361		Glycosylphosphatidylinositol (GPI)-anchor biosynthesis	23	3	0.120344	0.123666		Pentose and glucuronate interconversions	11	2	0.114074	0.117224
Purine metabolism	92	6	0.13718	0.140967		Ubiquinone and other terpenoid-quinone biosynthesis	9	2	0.133642	0.136494		Phenylalanine, tyrosine and tryptophan biosynthesis	3	1	0.14145	0.144911		Vibrio cholerae infection	43	7	0.115667	0.118496
Epithelial cell signaling in Helicobacter pylori infection	61	4	0.139649	0.142629		Starch and sucrose metabolism	20	2	0.132849	0.136517		Glycosaminoglycan biosynthesis - keratan sulfate	12	2	0.146627	0.149756		Nicotinate and nicotinamide metabolism	24	4	0.118744	0.121278
alpha-Linolenic acid metabolism	10	1	0.162007	0.164961		Various types of N-glycan biosynthesis	33	5	0.144779	0.14742		Lipoic acid metabolism	3	1	0.151091	0.153846		alpha-Linolenic acid metabolism	10	1	0.120488	0.122685
Valine, leucine and isoleucine degradation	43	3	0.166461	0.168983		Glycosaminoglycan biosynthesis - heparan sulfate / heparin	16	2	0.169875	0.172449		Linoleic acid metabolism	7	1	0.153161	0.155481		Biosynthesis of unsaturated fatty acids	18	2	0.124509	0.126395
Valine, leucine and isoleucine biosynthesis	4	1	0.188675	0.190955		Taste transduction	20	3	0.175006	0.17712		Fatty acid biosynthesis	14	2	0.159573	0.161502		Linoleic acid metabolism	7	1	0.142783	0.144508
Riboflavin metabolism	7	2	0.195654	0.197422		Vitamin digestion and absorption	13	2	0.215006	0.216948		D-Glutamine and D-glutamate metabolism	3	1	0.170605	0.172147		Porphyrin and chlorophyll metabolism	20	2	0.148019	0.149357
Pentose phosphate pathway	24	2	0.214502	0.215791		Phosphonate and phosphinate metabolism	4	1	0.21651	0.217811		Phototransduction	7	1	0.180143	0.181225		Phototransduction	7	1	0.156767	0.157709
Glycosaminoglycan biosynthesis - keratan sulfate	12	1	0.217609	0.218261		Pentose and glucuronate interconversions	11	2	0.219819	0.220477		Valine, leucine and isoleucine biosynthesis	4	1	0.18226	0.182805		Riboflavin metabolism	7	1	0.257637	0.258409
D-Arginine and D-ornithine metabolism	0	0	1	1		D-Arginine and D-ornithine metabolism	0	0	1	1		D-Arginine and D-ornithine metabolism	0	0	1	1		D-Arginine and D-ornithine metabolism	0	0	1	1

## Sheet: Table S3
Table S4. Consensus COAD network
ID1	ID2	Type
SCOC	SIKE1	PPI
SCOC	C21ORF91	PPI
SCOC	ABCE1	co-expression
SCOC	AIMP1	co-expression
SCOC	ANAPC10	co-expression
SCOC	ARFIP1	co-expression
SCOC	ASNSD1	co-expression
SCOC	BET1	co-expression
SCOC	COMMD8	co-expression
SCOC	DNAJB14	co-expression
SCOC	EIF4E	co-expression
SCOC	ELMOD2	co-expression
SCOC	ERGIC2	co-expression
SCOC	MOB4	co-expression
SCOC	NUP54	co-expression
SCOC	OCIAD1	co-expression
SCOC	PCNP	co-expression
SCOC	PEX13	co-expression
SCOC	PPP3R1	co-expression
SCOC	SRP9	co-expression
SCOC	TMA16	co-expression
SCOC	TWF1	co-expression
SCOC	UGP2	co-expression
SCP2	CMPK1	co-expression
SCP2	GPBP1L1	co-expression
SCP2	OMA1	co-expression
SCP2	SLC35A3	co-expression
BBX	CEP97	co-expression
SDS	HAVCR2	co-expression
UNC5B	ITGA11	co-expression
UNC5B	MRC2	co-expression
RC3H1	ACAP2	co-expression
RC3H1	BCLAF1	co-expression
RC3H1	BRWD1	co-expression
RC3H1	EXOC8	co-expression
RC3H1	FNIP1	co-expression
RC3H1	HERC4	co-expression
RC3H1	MAP3K2	co-expression
RC3H1	RASA2	co-expression
RC3H1	REST	co-expression
RC3H1	RICTOR	co-expression
RC3H1	SENP6	co-expression
RC3H1	UHMK1	co-expression
RC3H1	ZNF148	co-expression
RC3H1	ZNF654	co-expression
ZNF12	CDK13	co-expression
ZNF12	KRIT1	co-expression
ZNF12	PURB	co-expression
ZNF12	RBAK	co-expression
ZNF12	ZNF107	co-expression
RC3H2	ASXL2	co-expression
RC3H2	BRAF	co-expression
RC3H2	FBXO11	co-expression
RC3H2	GAPVD1	co-expression
RC3H2	MAP3K2	co-expression
RC3H2	PIK3CA	co-expression
RC3H2	PIKFYVE	co-expression
RC3H2	SETX	co-expression
RC3H2	STX17	co-expression
RC3H2	TAOK1	co-expression
UNC50	HSD17B11	PPI
UNC50	MTIF3	PPI
UNC50	TMEM14B	PPI
ZNF22	SMIM15	co-expression
ZNF24	C18ORF25	co-expression
ZNF24	PIK3C3	co-expression
ZNF24	VPS4B	co-expression
ADAMTS12	ADAM12	co-expression
ADAMTS12	AMOTL1	co-expression
ADAMTS12	ANTXR1	co-expression
ADAMTS12	ASPN	co-expression
ADAMTS12	BICC1	co-expression
ADAMTS12	C1S	co-expression
ADAMTS12	CALD1	co-expression
ADAMTS12	CCDC8	co-expression
ADAMTS12	CCDC80	co-expression
ADAMTS12	CDH11	co-expression
ADAMTS12	CDK14	co-expression
ADAMTS12	CLMP	co-expression
ADAMTS12	COL11A1	co-expression
ADAMTS12	COL12A1	co-expression
ADAMTS12	COL5A2	co-expression
ADAMTS12	COL6A3	co-expression
ADAMTS12	COL8A1	co-expression
ADAMTS12	COL8A2	co-expression
ADAMTS12	CRISPLD2	co-expression
ADAMTS12	CTHRC1	co-expression
ADAMTS12	CTSK	co-expression
ADAMTS12	DDR2	co-expression
ADAMTS12	DLC1	co-expression
ADAMTS12	ECM2	co-expression
ADAMTS12	EVC	co-expression
ADAMTS12	FAM110B	co-expression
ADAMTS12	FAP	co-expression
ADAMTS12	FBN1	co-expression
ADAMTS12	FBXL7	co-expression
ADAMTS12	FERMT2	co-expression
ADAMTS12	FIBIN	co-expression
ADAMTS12	FNDC1	co-expression
ADAMTS12	FRMD6	co-expression
ADAMTS12	FSTL1	co-expression
ADAMTS12	GAS7	co-expression
ADAMTS12	GLI3	co-expression
ADAMTS12	GLT8D2	co-expression
ADAMTS12	GPC6	co-expression
ADAMTS12	GREM1	co-expression
ADAMTS12	HEG1	co-expression
ADAMTS12	IGFBP5	co-expression
ADAMTS12	IL1R1	co-expression
ADAMTS12	INHBA	co-expression
ADAMTS12	KCNE4	co-expression
ADAMTS12	LAMA4	co-expression
ADAMTS12	LRRC15	co-expression
ADAMTS12	LUM	co-expression
ADAMTS12	MAP1A	co-expression
ADAMTS12	MCC	co-expression
ADAMTS12	MPDZ	co-expression
ADAMTS12	MSRB3	co-expression
ADAMTS12	NRP1	co-expression
ADAMTS12	NRP2	co-expression
ADAMTS12	OLFML1	co-expression
ADAMTS12	PCDH7	co-expression
ADAMTS12	PDGFC	co-expression
ADAMTS12	POSTN	co-expression
ADAMTS12	PRRX1	co-expression
ADAMTS12	RAB31	co-expression
ADAMTS12	SDC2	co-expression
ADAMTS12	SERPINF1	co-expression
ADAMTS12	SGCD	co-expression
ADAMTS12	SGIP1	co-expression
ADAMTS12	SPOCK1	co-expression
ADAMTS12	SULF1	co-expression
ADAMTS12	TIMP2	co-expression
ADAMTS12	TSHZ3	co-expression
ADAMTS12	VCAN	co-expression
ADAMTS12	VIM	co-expression
ADAMTS12	VSTM4	co-expression
ADAMTS12	ZEB1	co-expression
ADAMTS12	ZNF521	co-expression
ADAMTS12	ZNF532	co-expression
ADAMTS12	SNAI2	co-expression
ADAMTS12	SSC5D	co-expression
ADAMTS12	COL3A1	co-expression
ADAMTS12	FN1	co-expression
ADAMTS12	ITGA11	co-expression
ADAMTS12	ITGA5	co-expression
ADAMTS12	LOX	co-expression
ADAMTS12	MXRA5	co-expression
ADAMTS12	NTM	co-expression
ADAMTS12	PDGFRB	co-expression
ADAMTS10	COL6A2	co-expression
ADAMTS10	EFS	co-expression
ADAMTS10	EMILIN1	co-expression
ADAMTS10	HLX	co-expression
ADAMTS10	HSPA12B	co-expression
ADAMTS10	IFFO1	co-expression
ADAMTS10	MAP3K12	co-expression
ADAMTS10	PLXDC1	co-expression
ADAMTS10	PTGIR	co-expression
ADAMTS10	TRO	co-expression
ADAMTS14	ADAMTS7	co-expression
ADAMTS14	PLXDC1	co-expression
PRPF38B	CCAR1	co-expression
PRPF38B	RBM25	co-expression
PRPF38B	ZNF326	co-expression
PRPF38B	ZNF638	co-expression
PRPF38A	SRSF3	PPI
LARP7	ABCE1	co-expression
LARP7	ACTR2	co-expression
LARP7	AFTPH	co-expression
LARP7	AP1AR	co-expression
LARP7	BCLAF1	co-expression
LARP7	CCDC43	co-expression
LARP7	CD2AP	co-expression
LARP7	CDC5L	co-expression
LARP7	CEBPZ	co-expression
LARP7	CWC22	co-expression
LARP7	ETAA1	co-expression
LARP7	FAM133B	co-expression
LARP7	GABPA	co-expression
LARP7	GPBP1	co-expression
LARP7	HNRNPK	co-expression
LARP7	MBD4	co-expression
LARP7	MPHOSPH10	co-expression
LARP7	NFYB	co-expression
LARP7	PPIG	co-expression
LARP7	PPIL4	co-expression
LARP7	PRPF18	co-expression
LARP7	PTBP3	co-expression
LARP7	RAD17	co-expression
LARP7	RBM27	co-expression
LARP7	RPAP3	co-expression
LARP7	SDAD1	co-expression
LARP7	SMARCA5	co-expression
LARP7	SMC5	co-expression
LARP7	SMIM15	co-expression
LARP7	SSB	co-expression
LARP7	STXBP3	co-expression
LARP7	SUZ12	co-expression
LARP7	U2SURP	co-expression
LARP7	UBXN4	co-expression
LARP7	USP16	co-expression
LARP4	ACTR2	co-expression
LARP4	AGPS	co-expression
LARP4	ATP13A3	co-expression
LARP4	BCLAF1	co-expression
LARP4	C2ORF69	co-expression
LARP4	CCNT1	co-expression
LARP4	CDC27	co-expression
LARP4	CEP120	co-expression
LARP4	CHD1	co-expression
LARP4	CUL5	co-expression
LARP4	DCP2	co-expression
LARP4	G3BP1	co-expression
LARP4	GABPA	co-expression
LARP4	GPBP1	co-expression
LARP4	KRR1	co-expression
LARP4	LRRC58	co-expression
LARP4	NAA25	co-expression
LARP4	NEDD1	co-expression
LARP4	NHLRC2	co-expression
LARP4	NUS1	co-expression
LARP4	OSBPL8	co-expression
LARP4	PDS5A	co-expression
LARP4	PHF6	co-expression
LARP4	PIK3C2A	co-expression
LARP4	PPP4R2	co-expression
LARP4	PRPF40A	co-expression
LARP4	PTBP3	co-expression
LARP4	PUS7L	co-expression
LARP4	RBM27	co-expression
LARP4	RIF1	co-expression
LARP4	RSRC2	co-expression
LARP4	SCAF11	co-expression
LARP4	SCYL2	co-expression
LARP4	SEC23IP	co-expression
LARP4	SENP6	co-expression
LARP4	SHOC2	co-expression
LARP4	SLC38A1	co-expression
LARP4	SMC4	co-expression
LARP4	SMC5	co-expression
LARP4	SUZ12	co-expression
LARP4	TBK1	co-expression
LARP4	TNPO1	co-expression
LARP4	U2SURP	co-expression
LARP4	UBA5	co-expression
LARP4	UBA6	co-expression
LARP4	UBE3A	co-expression
LARP4	UBXN4	co-expression
LARP4	UHMK1	co-expression
LARP4	USP16	co-expression
LARP4	WDR36	co-expression
LARP4	XPO1	co-expression
STRN	TNKS2	PPI
STRN	ACTR2	co-expression
STRN	AFTPH	co-expression
STRN	ASXL2	co-expression
STRN	ATAD2B	co-expression
STRN	ATP13A3	co-expression
STRN	BCLAF1	co-expression
STRN	CEBPZ	co-expression
STRN	CHD9	co-expression
STRN	CWC22	co-expression
STRN	DDX3X	co-expression
STRN	DLG1	co-expression
STRN	DYNC1LI2	co-expression
STRN	FBXO11	co-expression
STRN	ITSN2	co-expression
STRN	JMJD1C	co-expression
STRN	LATS1	co-expression
STRN	LRRC58	co-expression
STRN	MAP3K2	co-expression
STRN	MKLN1	co-expression
STRN	NCKAP1	co-expression
STRN	OPA1	co-expression
STRN	PIK3C2A	co-expression
STRN	PIK3CA	co-expression
STRN	PPIG	co-expression
STRN	PRPF40A	co-expression
STRN	PUM2	co-expression
STRN	RANBP2	co-expression
STRN	RBAK	co-expression
STRN	REST	co-expression
STRN	RICTOR	co-expression
STRN	RIF1	co-expression
STRN	SCAF11	co-expression
STRN	SDAD1	co-expression
STRN	SMC5	co-expression
STRN	SMC6	co-expression
STRN	SOS1	co-expression
STRN	SP3	co-expression
STRN	SPAST	co-expression
STRN	SPOPL	co-expression
STRN	TLK1	co-expression
STRN	TMF1	co-expression
STRN	TOP2B	co-expression
STRN	U2SURP	co-expression
STRN	UBR3	co-expression
STRN	UBXN4	co-expression
STRN	XPO1	co-expression
STRN	ZNF148	co-expression
STRN	ZNF326	co-expression
STRN	ZNF507	co-expression
STRN	ZNF518A	co-expression
STRN	ZNF800	co-expression
FXYD6	AOC3	co-expression
FXYD6	DPYSL3	co-expression
FXYD6	LMOD1	co-expression
FXYD6	MAP1A	co-expression
FXYD6	PRELP	co-expression
FXYD6	PTGER3	co-expression
FXYD6	ELN	co-expression
DZIP1	PPP1R18	PPI
DZIP1	A2M	co-expression
DZIP1	AKT3	co-expression
DZIP1	AMOTL1	co-expression
DZIP1	ANTXR1	co-expression
DZIP1	AOC3	co-expression
DZIP1	ARHGEF25	co-expression
DZIP1	ATP8B2	co-expression
DZIP1	C14ORF132	co-expression
DZIP1	C1S	co-expression
DZIP1	CALD1	co-expression
DZIP1	CCDC8	co-expression
DZIP1	CCDC80	co-expression
DZIP1	CD93	co-expression
DZIP1	CDH11	co-expression
DZIP1	CDK14	co-expression
DZIP1	CLMP	co-expression
DZIP1	CNTN4	co-expression
DZIP1	COL14A1	co-expression
DZIP1	COL5A2	co-expression
DZIP1	COL6A3	co-expression
DZIP1	COL8A1	co-expression
DZIP1	COL8A2	co-expression
DZIP1	CRISPLD2	co-expression
DZIP1	DCN	co-expression
DZIP1	DDR2	co-expression
DZIP1	DLC1	co-expression
DZIP1	DPYSL3	co-expression
DZIP1	EBF1	co-expression
DZIP1	ECM2	co-expression
DZIP1	EFEMP1	co-expression
DZIP1	ENTPD1	co-expression
DZIP1	EVC	co-expression
DZIP1	EVC2	co-expression
DZIP1	FAM110B	co-expression
DZIP1	FAT4	co-expression
DZIP1	FBN1	co-expression
DZIP1	FBXL7	co-expression
DZIP1	FERMT2	co-expression
DZIP1	FGF1	co-expression
DZIP1	FILIP1L	co-expression
DZIP1	FLRT2	co-expression
DZIP1	FNDC1	co-expression
DZIP1	FRMD6	co-expression
DZIP1	FSTL1	co-expression
DZIP1	GAS7	co-expression
DZIP1	GJC1	co-expression
DZIP1	GLI3	co-expression
DZIP1	GLT8D2	co-expression
DZIP1	GNB4	co-expression
DZIP1	GPC6	co-expression
DZIP1	GREM1	co-expression
DZIP1	HEG1	co-expression
DZIP1	HMCN1	co-expression
DZIP1	IGFBP5	co-expression
DZIP1	IL1R1	co-expression
DZIP1	JAM3	co-expression
DZIP1	KCNE4	co-expression
DZIP1	LAMA4	co-expression
DZIP1	LDB2	co-expression
DZIP1	LTBP2	co-expression
DZIP1	LUM	co-expression
DZIP1	MAF	co-expression
DZIP1	MAP1A	co-expression
DZIP1	MAP1B	co-expression
DZIP1	MCC	co-expression
DZIP1	MEIS1	co-expression
DZIP1	MOXD1	co-expression
DZIP1	MPDZ	co-expression
DZIP1	MSRB3	co-expression
DZIP1	MYLK	co-expression
DZIP1	MYO5A	co-expression
DZIP1	NUAK1	co-expression
DZIP1	OLFML1	co-expression
DZIP1	OSMR	co-expression
DZIP1	PCDH7	co-expression
DZIP1	PKD2	co-expression
DZIP1	PREX2	co-expression
DZIP1	PTGER3	co-expression
DZIP1	PTPRM	co-expression
DZIP1	QKI	co-expression
DZIP1	RAB31	co-expression
DZIP1	RASSF8	co-expression
DZIP1	RBMS3	co-expression
DZIP1	RECK	co-expression
DZIP1	RFTN1	co-expression
DZIP1	RHOJ	co-expression
DZIP1	RUNX1T1	co-expression
DZIP1	S1PR1	co-expression
DZIP1	SDC2	co-expression
DZIP1	SERPINF1	co-expression
DZIP1	SGCD	co-expression
DZIP1	SHE	co-expression
DZIP1	SPARCL1	co-expression
DZIP1	STON1	co-expression
DZIP1	SYT11	co-expression
DZIP1	TCF4	co-expression
DZIP1	TEK	co-expression
DZIP1	TENM4	co-expression
DZIP1	TIMP2	co-expression
DZIP1	TMEM200B	co-expression
DZIP1	TSHZ3	co-expression
DZIP1	TSPYL5	co-expression
DZIP1	VCAN	co-expression
DZIP1	VIM	co-expression
DZIP1	VSTM4	co-expression
DZIP1	ZEB1	co-expression
DZIP1	ZEB2	co-expression
DZIP1	ZNF521	co-expression
DZIP1	S1PR3	co-expression
DZIP1	SNAI2	co-expression
DZIP1	SSC5D	co-expression
DZIP1	THBD	co-expression
DZIP1	CNTNAP1	co-expression
DZIP1	COL3A1	co-expression
DZIP1	MFAP4	co-expression
DZIP1	PDGFRB	co-expression
ZNF44	ZNF224	co-expression
ZNF48	PRPF31	PPI
SHE	FHL3	PPI
SHE	ATP8B2	co-expression
SHE	CD34	co-expression
SHE	CD93	co-expression
SHE	CLEC14A	co-expression
SHE	JAM3	co-expression
SHE	LYVE1	co-expression
SHE	LZTS1	co-expression
SHE	MMRN2	co-expression
SHE	RHOJ	co-expression
SHE	S1PR1	co-expression
SHE	STARD8	co-expression
SHE	TAL1	co-expression
SHE	A2M	co-expression
SHE	ADAMTS1	co-expression
SHE	RUNX1T1	co-expression
SHE	ERG	co-expression
SHE	FAM107A	co-expression
SHE	AKT3	co-expression
SHE	ANK2	co-expression
SHE	ARHGAP31	co-expression
SHE	BCL6B	co-expression
SHE	CALCRL	co-expression
SHE	COL14A1	co-expression
SHE	CRISPLD2	co-expression
SHE	CXCL12	co-expression
SHE	CYYR1	co-expression
SHE	DLC1	co-expression
SHE	EBF1	co-expression
SHE	ENTPD1	co-expression
SHE	FILIP1	co-expression
SHE	FLRT2	co-expression
SHE	GNB4	co-expression
SHE	HEG1	co-expression
SHE	ITPR1	co-expression
SHE	JAM2	co-expression
SHE	LDB2	co-expression
SHE	MAF	co-expression
SHE	MAP1B	co-expression
SHE	MEF2C	co-expression
SHE	MOXD1	co-expression
SHE	MPDZ	co-expression
SHE	MYCT1	co-expression
SHE	MYO5A	co-expression
SHE	OLFML1	co-expression
SHE	OSMR	co-expression
SHE	PALMD	co-expression
SHE	PCDH17	co-expression
SHE	PECAM1	co-expression
SHE	PREX2	co-expression
SHE	RBMS3	co-expression
SHE	SPARCL1	co-expression
SHE	SYT11	co-expression
SHE	TCF4	co-expression
SHE	TEK	co-expression
SHE	TNXB	co-expression
SHE	ZEB2	co-expression
SHE	FLI1	co-expression
MMP25	MYO1G	co-expression
MMP25	NCF1	co-expression
MMP25	RASAL3	co-expression
BGN	ADAMTS2	co-expression
BGN	AEBP1	co-expression
BGN	ANGPTL2	co-expression
BGN	ARSI	co-expression
BGN	C1R	co-expression
BGN	C3ORF80	co-expression
BGN	CCDC8	co-expression
BGN	CCDC80	co-expression
BGN	CD248	co-expression
BGN	CERCAM	co-expression
BGN	CMTM3	co-expression
BGN	COL15A1	co-expression
BGN	COL3A1	co-expression
BGN	COL5A1	co-expression
BGN	COL6A1	co-expression
BGN	COL6A2	co-expression
BGN	COL6A3	co-expression
BGN	COL8A2	co-expression
BGN	COPZ2	co-expression
BGN	CPXM1	co-expression
BGN	DKK3	co-expression
BGN	EFEMP2	co-expression
BGN	EFS	co-expression
BGN	EHD2	co-expression
BGN	EMILIN1	co-expression
BGN	EVC	co-expression
BGN	FAM20C	co-expression
BGN	FBLN2	co-expression
BGN	FBN1	co-expression
BGN	FBXL7	co-expression
BGN	FNDC1	co-expression
BGN	GAS1	co-expression
BGN	GFPT2	co-expression
BGN	GGT5	co-expression
BGN	GLI3	co-expression
BGN	GLIS2	co-expression
BGN	GPR68	co-expression
BGN	HHIPL1	co-expression
BGN	HLX	co-expression
BGN	HTRA1	co-expression
BGN	HTRA3	co-expression
BGN	ISLR	co-expression
BGN	ITGA11	co-expression
BGN	ITGA5	co-expression
BGN	LOXL2	co-expression
BGN	LZTS1	co-expression
BGN	MEIS3	co-expression
BGN	MFGE8	co-expression
BGN	MMP19	co-expression
BGN	MRAS	co-expression
BGN	MRC2	co-expression
BGN	MSC	co-expression
BGN	MXRA8	co-expression
BGN	OLFML2B	co-expression
BGN	P4HA3	co-expression
BGN	PCOLCE	co-expression
BGN	PDGFRB	co-expression
BGN	PXDN	co-expression
BGN	RAB34	co-expression
BGN	RCN3	co-expression
BGN	RFTN1	co-expression
BGN	SCARF2	co-expression
BGN	SERPINF1	co-expression
BGN	SERPING1	co-expression
BGN	SPARC	co-expression
BGN	SPON2	co-expression
BGN	SSC5D	co-expression
BGN	SYDE1	co-expression
BGN	SYNDIG1	co-expression
BGN	TGFB3	co-expression
BGN	THBS2	co-expression
BGN	THY1	co-expression
BGN	TIE1	co-expression
BGN	TIMP2	co-expression
BGN	VEGFC	co-expression
BGN	VIM	co-expression
BGN	VSTM4	co-expression
BGN	ZNF469	co-expression
BGN	ADAM12	co-expression
BGN	KCNE4	co-expression
BGN	SFRP4	co-expression
MMP11	HTRA3	co-expression
MMP11	ISLR	co-expression
MMP14	FHL3	PPI
MMP14	TIMP2	PPI
MMP14	ADAMTS2	co-expression
MMP14	ADAMTS4	co-expression
MMP14	AEBP1	co-expression
MMP14	ANGPTL2	co-expression
MMP14	ARSI	co-expression
MMP14	CCDC8	co-expression
MMP14	COL3A1	co-expression
MMP14	COL4A2	co-expression
MMP14	COL5A1	co-expression
MMP14	COL5A2	co-expression
MMP14	COL6A1	co-expression
MMP14	COL6A2	co-expression
MMP14	COL6A3	co-expression
MMP14	FNDC1	co-expression
MMP14	GAS1	co-expression
MMP14	GFPT2	co-expression
MMP14	GGT5	co-expression
MMP14	GLI3	co-expression
MMP14	GLIS2	co-expression
MMP14	GPR176	co-expression
MMP14	GPR68	co-expression
MMP14	HHIPL1	co-expression
MMP14	LOXL2	co-expression
MMP14	MRC2	co-expression
MMP14	NID2	co-expression
MMP14	NTM	co-expression
MMP14	OLFML2B	co-expression
MMP14	P4HA3	co-expression
MMP14	PDGFRB	co-expression
MMP14	PXDN	co-expression
MMP14	SSC5D	co-expression
MMP14	THBS2	co-expression
MMP14	VSTM4	co-expression
MMP14	ZNF469	co-expression
MMP19	ADAMTS2	co-expression
MMP19	ADAMTS4	co-expression
MMP19	AEBP1	co-expression
MMP19	AFAP1L1	co-expression
MMP19	ANGPTL2	co-expression
MMP19	ANTXR1	co-expression
MMP19	ATP8B2	co-expression
MMP19	C1R	co-expression
MMP19	C1S	co-expression
MMP19	CCDC8	co-expression
MMP19	CCDC80	co-expression
MMP19	CD93	co-expression
MMP19	CERCAM	co-expression
MMP19	CMTM3	co-expression
MMP19	COL15A1	co-expression
MMP19	COL1A1	co-expression
MMP19	COL1A2	co-expression
MMP19	COL3A1	co-expression
MMP19	COL5A1	co-expression
MMP19	COL5A2	co-expression
MMP19	COL6A1	co-expression
MMP19	COL6A2	co-expression
MMP19	COL6A3	co-expression
MMP19	CTSK	co-expression
MMP19	DCN	co-expression
MMP19	EFS	co-expression
MMP19	EHD2	co-expression
MMP19	EMILIN1	co-expression
MMP19	EVC	co-expression
MMP19	FAM20C	co-expression
MMP19	FBN1	co-expression
MMP19	FBXL7	co-expression
MMP19	FNDC1	co-expression
MMP19	FSTL1	co-expression
MMP19	GAS1	co-expression
MMP19	GAS7	co-expression
MMP19	GFPT2	co-expression
MMP19	GGT5	co-expression
MMP19	GLI3	co-expression
MMP19	GPR176	co-expression
MMP19	GPR68	co-expression
MMP19	HTRA1	co-expression
MMP19	ITGA5	co-expression
MMP19	LZTS1	co-expression
MMP19	MMP2	co-expression
MMP19	MRC2	co-expression
MMP19	MSC	co-expression
MMP19	MXRA8	co-expression
MMP19	OLFML2B	co-expression
MMP19	P4HA3	co-expression
MMP19	PCOLCE	co-expression
MMP19	PDGFRB	co-expression
MMP19	PDPN	co-expression
MMP19	PLXDC1	co-expression
MMP19	PRR16	co-expression
MMP19	RFTN1	co-expression
MMP19	RHOJ	co-expression
MMP19	S1PR1	co-expression
MMP19	SERPINF1	co-expression
MMP19	SERPING1	co-expression
MMP19	SNAI2	co-expression
MMP19	SPARC	co-expression
MMP19	STARD8	co-expression
MMP19	SYDE1	co-expression
MMP19	SYNDIG1	co-expression
MMP19	THBD	co-expression
MMP19	THBS2	co-expression
MMP19	THY1	co-expression
MMP19	TIE1	co-expression
MMP19	TIMP2	co-expression
MMP19	TMEM119	co-expression
MMP19	TNC	co-expression
MMP19	TWIST1	co-expression
MMP19	VEGFC	co-expression
MMP19	VIM	co-expression
MMP19	VSTM4	co-expression
MMP19	ZNF469	co-expression
MMP19	ZNF521	co-expression
MMP19	SLC2A3	co-expression
MMP19	CFH	co-expression
RAPGEF6	G3BP1	co-expression
RAPGEF6	GABPA	co-expression
RAPGEF6	RBM27	co-expression
RAPGEF6	ZRANB2	co-expression
CRYAB	LBH	PPI
CRYAB	HSPB8	PPI
CRYAB	ACTA2	co-expression
CRYAB	AOC3	co-expression
CRYAB	ARHGEF25	co-expression
CRYAB	BOC	co-expression
CRYAB	CNN1	co-expression
CRYAB	DACT3	co-expression
CRYAB	DNAJB5	co-expression
CRYAB	EFS	co-expression
CRYAB	HSPB7	co-expression
CRYAB	JAM3	co-expression
CRYAB	JPH2	co-expression
CRYAB	KCNMB1	co-expression
CRYAB	MRGPRF	co-expression
CRYAB	MYL9	co-expression
CRYAB	RBPMS2	co-expression
CRYAB	TAGLN	co-expression
CRYAB	TMEM200B	co-expression
CRYAB	EFEMP1	co-expression
HCST	CD3E	co-expression
HCST	DOK2	co-expression
HCST	HLA-DPB1	co-expression
HCST	IL12RB1	co-expression
HCST	IL18BP	co-expression
HCST	MYO1G	co-expression
HCST	NCF1	co-expression
HCST	PSTPIP1	co-expression
TRUB1	ABCE1	co-expression
TRUB1	ARL5A	co-expression
TRUB1	ASNSD1	co-expression
TRUB1	BRIX1	co-expression
TRUB1	C1D	co-expression
TRUB1	COPS2	co-expression
TRUB1	DCUN1D1	co-expression
TRUB1	EIF4E	co-expression
TRUB1	ELMOD2	co-expression
TRUB1	FAM204A	co-expression
TRUB1	GRPEL2	co-expression
TRUB1	IKZF5	co-expression
TRUB1	LYSMD3	co-expression
TRUB1	MED21	co-expression
TRUB1	MOB1A	co-expression
TRUB1	MOB4	co-expression
TRUB1	MRPL19	co-expression
TRUB1	PCNP	co-expression
TRUB1	POLR2M	co-expression
TRUB1	PRKAA1	co-expression
TRUB1	RWDD4	co-expression
TRUB1	SCAMP1	co-expression
TRUB1	SDHD	co-expression
TRUB1	SHOC2	co-expression
TRUB1	SLC25A46	co-expression
TRUB1	SMNDC1	co-expression
TRUB1	SREK1IP1	co-expression
TRUB1	SRP9	co-expression
TRUB1	THAP5	co-expression
TRUB1	TMED5	co-expression
TRUB1	TMED7	co-expression
TRUB1	TMEM167A	co-expression
TRUB1	TSN	co-expression
TRUB1	TWF1	co-expression
TRUB1	UBE2D1	co-expression
TRUB1	VPS26A	co-expression
TRUB1	ZMPSTE24	co-expression
TRUB1	SRSF3	co-expression
SYNPO2	FLNA	PPI
SYNPO2	FLNC	PPI
SYNPO2	ACTG2	co-expression
SYNPO2	AOC3	co-expression
SYNPO2	BOC	co-expression
SYNPO2	CNN1	co-expression
SYNPO2	HSPB7	co-expression
SYNPO2	JPH2	co-expression
SYNPO2	KCNMB1	co-expression
SYNPO2	RBPMS2	co-expression
SYNPO2	DES	co-expression
SYNPO2	HSPB8	co-expression
SYNPO2	MYH11	co-expression
SYNPO2	FHL1	co-expression
SYNPO2	FILIP1	co-expression
SYNPO2	LMOD1	co-expression
SYNPO2	MSRB3	co-expression
SYNPO2	MYLK	co-expression
SYNPO2	POPDC2	co-expression
SYNPO2	SYNM	co-expression
SYNPO2	THBS4	co-expression
SYNPO2	TNS1	co-expression
PTAFR	MRC1	co-expression
CCM2L	ATP8B2	co-expression
CCM2L	CHRD	co-expression
CCM2L	FAM110D	co-expression
CCM2L	FGFR1	co-expression
CCM2L	LDOC1	co-expression
CCM2L	NOVA2	co-expression
CCM2L	PDE2A	co-expression
CCM2L	USHBP1	co-expression
SDAD1	ACTR2	co-expression
SDAD1	AFTPH	co-expression
SDAD1	BCLAF1	co-expression
SDAD1	CEBPZ	co-expression
SDAD1	CWC22	co-expression
SDAD1	GABPA	co-expression
SDAD1	IPO7	co-expression
SDAD1	OPA1	co-expression
SDAD1	PDS5A	co-expression
SDAD1	PIK3C2A	co-expression
SDAD1	PPIG	co-expression
SDAD1	PRPF40A	co-expression
SDAD1	RBM27	co-expression
SDAD1	SMARCA5	co-expression
SDAD1	SRFBP1	co-expression
SDAD1	TNPO1	co-expression
SDAD1	TOP2B	co-expression
SDAD1	U2SURP	co-expression
SDAD1	USP16	co-expression
SDAD1	ZNF146	co-expression
SDAD1	EAF1	co-expression
SDAD1	MPHOSPH10	co-expression
SDAD1	PRPF18	co-expression
SDAD1	RAB6A	co-expression
SDAD1	SSB	co-expression
SDAD1	EXOC1	co-expression
STX6	ARMC8	PPI
PLAGL2	NOL4L	co-expression
PLAGL2	TAF4	co-expression
PLAGL2	TM9SF4	co-expression
PLAGL2	TTI1	co-expression
RICTOR	RPS6KB1	PPI
RICTOR	ACAP2	co-expression
RICTOR	ARID4B	co-expression
RICTOR	ATAD2B	co-expression
RICTOR	BCLAF1	co-expression
RICTOR	BRWD1	co-expression
RICTOR	CASP8AP2	co-expression
RICTOR	CENPC	co-expression
RICTOR	CHD9	co-expression
RICTOR	CNOT6L	co-expression
RICTOR	CREB1	co-expression
RICTOR	DCP2	co-expression
RICTOR	DHX36	co-expression
RICTOR	DMXL1	co-expression
RICTOR	ERCC6L2	co-expression
RICTOR	GABPA	co-expression
RICTOR	JMJD1C	co-expression
RICTOR	LATS1	co-expression
RICTOR	LNPEP	co-expression
RICTOR	MAP3K2	co-expression
RICTOR	MOB1B	co-expression
RICTOR	MON2	co-expression
RICTOR	MORC3	co-expression
RICTOR	NPAT	co-expression
RICTOR	OSBPL8	co-expression
RICTOR	PAPOLG	co-expression
RICTOR	PHIP	co-expression
RICTOR	PIK3C2A	co-expression
RICTOR	PIK3CA	co-expression
RICTOR	PIKFYVE	co-expression
RICTOR	PLEKHA3	co-expression
RICTOR	RASA2	co-expression
RICTOR	REST	co-expression
RICTOR	RIF1	co-expression
RICTOR	RSF1	co-expression
RICTOR	RUFY2	co-expression
RICTOR	SCAF11	co-expression
RICTOR	SOS1	co-expression
RICTOR	SPAST	co-expression
RICTOR	TAOK1	co-expression
RICTOR	TLK1	co-expression
RICTOR	TMF1	co-expression
RICTOR	UBXN7	co-expression
RICTOR	XPO1	co-expression
RICTOR	ZNF292	co-expression
MBD3	PRKAR1B	PPI
MBD4	AFTPH	co-expression
MBD4	CEBPZ	co-expression
MBD4	DCUN1D1	co-expression
MBD4	GPBP1	co-expression
MBD4	U2SURP	co-expression
MBD4	UBA5	co-expression
MBD4	USP16	co-expression
MBD4	XPO1	co-expression
MBD4	ZBTB11	co-expression
MBD4	MPHOSPH10	co-expression
MBD4	PCNP	co-expression
MBD4	PRPF18	co-expression
MCRS1	SH2B2	PPI
MCRS1	NAA10	PPI
ADAM33	CHRD	co-expression
ADAM33	MFAP4	co-expression
ADAM33	RGMA	co-expression
ADAM33	SLC22A17	co-expression
ADAM33	USHBP1	co-expression
ARCN1	ZFP91	co-expression
SKI	GLI3	PPI
PKN2	ACAP2	co-expression
PKN2	AGL	co-expression
PKN2	ANKRD13C	co-expression
PKN2	ARHGAP12	co-expression
PKN2	ARHGAP5	co-expression
PKN2	CD2AP	co-expression
PKN2	DBT	co-expression
PKN2	EPS15	co-expression
PKN2	EVI5	co-expression
PKN2	EXOC5	co-expression
PKN2	GPD2	co-expression
PKN2	GTF2A1	co-expression
PKN2	LRRC8B	co-expression
PKN2	MAN1A2	co-expression
PKN2	MAP3K2	co-expression
PKN2	MORC3	co-expression
PKN2	PRKAA1	co-expression
PKN2	SLC30A7	co-expression
PKN2	SMC5	co-expression
PKN2	STXBP3	co-expression
PKN2	THUMPD1	co-expression
PKN2	UBXN4	co-expression
PKN2	USO1	co-expression
PKN2	USP1	co-expression
PKN2	XPO1	co-expression
PKN2	ZNF644	co-expression
PKN2	ZYG11B	co-expression
PKN2	HSP90AA1	PPI
PKN2	GMFB	co-expression
PKN2	SVIP	co-expression
PKN2	TWF1	co-expression
PKN2	YES1	co-expression
MITD1	CHMP5	PPI
MITD1	TTC33	PPI
MITD1	RTN3	PPI
MITD1	SUMO1	co-expression
MITD1	ORMDL1	co-expression
FBXO28	AGGF1	PPI
FBXO28	PLEKHF2	PPI
FBXO28	BLZF1	co-expression
FBXO28	BROX	co-expression
FBXO28	CDC73	co-expression
FBXO28	MOB1A	co-expression
FBXO28	NCKAP1	co-expression
FBXO28	NUP133	co-expression
FBXO28	PPP1R15B	co-expression
FBXO28	PPP2R5A	co-expression
FBXO28	RBBP5	co-expression
FBXO28	SDE2	co-expression
FBXO28	TIPRL	co-expression
FBXO28	TRMT1L	co-expression
FBXO28	UHMK1	co-expression
FBXO28	SFT2D2	co-expression
FBXO28	GPATCH2	co-expression
SLA	AIF1	co-expression
SLA	ALOX5AP	co-expression
SLA	APBB1IP	co-expression
SLA	ARHGAP15	co-expression
SLA	ARHGAP25	co-expression
SLA	ARHGAP30	co-expression
SLA	ARHGEF6	co-expression
SLA	BTK	co-expression
SLA	C1ORF162	co-expression
SLA	C3AR1	co-expression
SLA	CCR1	co-expression
SLA	CCR5	co-expression
SLA	CD163	co-expression
SLA	CD180	co-expression
SLA	CD2	co-expression
SLA	CD28	co-expression
SLA	CD33	co-expression
SLA	CD37	co-expression
SLA	CD4	co-expression
SLA	CD48	co-expression
SLA	CD52	co-expression
SLA	CD53	co-expression
SLA	CD84	co-expression
SLA	CD86	co-expression
SLA	CD96	co-expression
SLA	CLEC7A	co-expression
SLA	CMKLR1	co-expression
SLA	CSF1	co-expression
SLA	CSF2RB	co-expression
SLA	CYBB	co-expression
SLA	CYTH4	co-expression
SLA	DOCK10	co-expression
SLA	DOCK2	co-expression
SLA	DOK2	co-expression
SLA	EVI2B	co-expression
SLA	FAM20A	co-expression
SLA	FAM78A	co-expression
SLA	FGD2	co-expression
SLA	FGR	co-expression
SLA	FLI1	co-expression
SLA	FMNL1	co-expression
SLA	FPR3	co-expression
SLA	GAB3	co-expression
SLA	GBP5	co-expression
SLA	GIMAP4	co-expression
SLA	GIMAP6	co-expression
SLA	GIMAP7	co-expression
SLA	GMFG	co-expression
SLA	GNGT2	co-expression
SLA	HAVCR2	co-expression
SLA	HCK	co-expression
SLA	HCLS1	co-expression
SLA	HLA-DMB	co-expression
SLA	HLA-DOA	co-expression
SLA	HVCN1	co-expression
SLA	IGSF6	co-expression
SLA	IKZF1	co-expression
SLA	IL10RA	co-expression
SLA	IL16	co-expression
SLA	IL2RA	co-expression
SLA	ITGAL	co-expression
SLA	ITGAX	co-expression
SLA	ITGB2	co-expression
SLA	ITK	co-expression
SLA	KLHL6	co-expression
SLA	LAIR1	co-expression
SLA	LAPTM5	co-expression
SLA	LCP1	co-expression
SLA	LCP2	co-expression
SLA	LILRB1	co-expression
SLA	LILRB2	co-expression
SLA	LILRB4	co-expression
SLA	LRRC25	co-expression
SLA	LSP1	co-expression
SLA	LY86	co-expression
SLA	MPEG1	co-expression
SLA	MS4A4A	co-expression
SLA	MS4A6A	co-expression
SLA	MS4A7	co-expression
SLA	MYO1F	co-expression
SLA	NCKAP1L	co-expression
SLA	NFAM1	co-expression
SLA	PIK3R5	co-expression
SLA	PIK3R6	co-expression
SLA	PLEK	co-expression
SLA	PTPRC	co-expression
SLA	RASSF2	co-expression
SLA	RCSD1	co-expression
SLA	RHOH	co-expression
SLA	SAMSN1	co-expression
SLA	SASH3	co-expression
SLA	SCIMP	co-expression
SLA	SELL	co-expression
SLA	SFMBT2	co-expression
SLA	SIGLEC10	co-expression
SLA	SIRPB2	co-expression
SLA	SLAMF8	co-expression
SLA	SLC1A3	co-expression
SLA	SPI1	co-expression
SLA	SPN	co-expression
SLA	SRGN	co-expression
SLA	ST8SIA4	co-expression
SLA	STAT4	co-expression
SLA	TAGAP	co-expression
SLA	TIGIT	co-expression
SLA	TNFAIP8L2	co-expression
SLA	TRAF3IP3	co-expression
SLA	WAS	co-expression
SLA	WDFY4	co-expression
SLA	WIPF1	co-expression
PTAR1	MON2	co-expression
PTAR1	SMC5	co-expression
PTAR1	SPOPL	co-expression
PTAR1	ZNF654	co-expression
SLK	SCAF11	co-expression
POFUT1	AAR2	co-expression
NEK1	OTUD4	co-expression
TNFRSF8	CD37	co-expression
TNFRSF8	EVL	co-expression
TNFRSF8	FAM78A	co-expression
TNFRSF8	FMNL1	co-expression
TNFRSF8	GIMAP1	co-expression
TNFRSF8	IL10RA	co-expression
TNFRSF8	ITGAL	co-expression
TNFRSF8	LSP1	co-expression
TNFRSF8	P2RY8	co-expression
TNFRSF8	PPP1R16B	co-expression
NEK2	NDC80	PPI
NEK2	BUB1	co-expression
NEK2	CDK1	co-expression
NEK2	NUF2	co-expression
NEK2	RAD51AP1	co-expression
MAP3K7	CCNT2	co-expression
MAP3K7	DHX36	co-expression
MAP3K7	SENP6	co-expression
MAP3K7	SP3	co-expression
MAP3K7	ZNF292	co-expression
MAP3K5	FAS	PPI
PIAS3	STAT3	PPI
STX7	SAR1A	PPI
FBXO11	ASXL2	co-expression
FBXO11	CREB1	co-expression
FBXO11	DDX6	co-expression
FBXO11	DYNC1LI2	co-expression
FBXO11	ITSN2	co-expression
FBXO11	JMJD1C	co-expression
FBXO11	LATS1	co-expression
FBXO11	MAP3K2	co-expression
FBXO11	NIPBL	co-expression
FBXO11	NPAT	co-expression
FBXO11	PAK2	co-expression
FBXO11	PBRM1	co-expression
FBXO11	PIK3C2A	co-expression
FBXO11	PIK3CA	co-expression
FBXO11	PIKFYVE	co-expression
FBXO11	REV3L	co-expression
FBXO11	SCAF8	co-expression
FBXO11	SOS1	co-expression
FBXO11	SP3	co-expression
FBXO11	STAG1	co-expression
FBXO11	TAOK1	co-expression
FBXO11	TOP2B	co-expression
FBXO11	TRIP12	co-expression
FBXO11	UBR3	co-expression
FBXO11	UBXN7	co-expression
FBXO11	USP34	co-expression
PIAS2	MAPK8	PPI
PIAS1	NCOR1	PPI
PIAS1	CSNK1G1	co-expression
MSH6	MSH2	PPI
MSH6	BRCA1	PPI
MSH6	RAD1	PPI
MSH2	BRCA1	PPI
MSH2	RAD1	PPI
DMTF1	CCNL1	co-expression
DMTF1	NPHP3	co-expression
DMTF1	PNISR	co-expression
MSH5	GPS2	PPI
BLM	BRIP1	PPI
BLM	FANCI	co-expression
BLM	KIF23	co-expression
KCNE4	FLNA	PPI
KCNE4	ADAM12	co-expression
KCNE4	ADAMTS1	co-expression
KCNE4	AKT3	co-expression
KCNE4	AMOTL1	co-expression
KCNE4	ANTXR1	co-expression
KCNE4	AOC3	co-expression
KCNE4	ARHGEF25	co-expression
KCNE4	ASPN	co-expression
KCNE4	BCL6B	co-expression
KCNE4	C1S	co-expression
KCNE4	CALD1	co-expression
KCNE4	CCDC8	co-expression
KCNE4	CCDC80	co-expression
KCNE4	CDH11	co-expression
KCNE4	CLMP	co-expression
KCNE4	COL11A1	co-expression
KCNE4	COL12A1	co-expression
KCNE4	COL5A2	co-expression
KCNE4	COL6A3	co-expression
KCNE4	COL8A1	co-expression
KCNE4	COL8A2	co-expression
KCNE4	CRISPLD2	co-expression
KCNE4	DDR2	co-expression
KCNE4	DPYSL3	co-expression
KCNE4	ECM2	co-expression
KCNE4	EVC	co-expression
KCNE4	EVC2	co-expression
KCNE4	FAM110B	co-expression
KCNE4	FAP	co-expression
KCNE4	FBN1	co-expression
KCNE4	FBXL7	co-expression
KCNE4	FERMT2	co-expression
KCNE4	FGF1	co-expression
KCNE4	FIBIN	co-expression
KCNE4	FNDC1	co-expression
KCNE4	FRMD6	co-expression
KCNE4	FSTL1	co-expression
KCNE4	GLI3	co-expression
KCNE4	GPC6	co-expression
KCNE4	GREM1	co-expression
KCNE4	HEG1	co-expression
KCNE4	IL1R1	co-expression
KCNE4	INHBA	co-expression
KCNE4	JAM3	co-expression
KCNE4	LAMA4	co-expression
KCNE4	LTBP2	co-expression
KCNE4	LUM	co-expression
KCNE4	MAP1A	co-expression
KCNE4	MAP1B	co-expression
KCNE4	MEIS1	co-expression
KCNE4	MGP	co-expression
KCNE4	MPDZ	co-expression
KCNE4	MSRB3	co-expression
KCNE4	NRP2	co-expression
KCNE4	NUAK1	co-expression
KCNE4	OLFML1	co-expression
KCNE4	OSMR	co-expression
KCNE4	PCDH7	co-expression
KCNE4	POSTN	co-expression
KCNE4	PRRX1	co-expression
KCNE4	PTPRM	co-expression
KCNE4	RAB31	co-expression
KCNE4	RHOJ	co-expression
KCNE4	SDC2	co-expression
KCNE4	SGCD	co-expression
KCNE4	SPOCK1	co-expression
KCNE4	STON1	co-expression
KCNE4	SULF1	co-expression
KCNE4	THBS2	co-expression
KCNE4	TIMP2	co-expression
KCNE4	TMEM200B	co-expression
KCNE4	TNS1	co-expression
KCNE4	TSHZ3	co-expression
KCNE4	TSPYL5	co-expression
KCNE4	VCAN	co-expression
KCNE4	VIM	co-expression
KCNE4	VSTM4	co-expression
KCNE4	ZEB1	co-expression
KCNE4	ZEB2	co-expression
KCNE4	ZNF521	co-expression
KCNE4	S1PR3	co-expression
KCNE4	SNAI2	co-expression
KCNE4	SSC5D	co-expression
KCNE4	COL3A1	co-expression
KCNE4	FGFR1	co-expression
KCNE4	FN1	co-expression
KCNE4	ITGA11	co-expression
KCNE4	NTM	co-expression
KCNE4	PDGFRB	co-expression
IREB2	AQR	co-expression
IREB2	BLOC1S6	co-expression
IREB2	DPP8	co-expression
IREB2	TRPM7	co-expression
IREB2	UBE3A	co-expression
IREB2	USP8	co-expression
IREB2	ZNF770	co-expression
FBXO45	GMPS	co-expression
NDOR1	GAS8	PPI
RAP1A	RAP1GDS1	PPI
RAP1A	ATG4C	co-expression
RAP1A	BCAS2	co-expression
RAP1A	CAPZA1	co-expression
RAP1A	DR1	co-expression
RAP1A	EPS15	co-expression
RAP1A	MIER1	co-expression
RAP1A	PCNP	co-expression
RAP1A	PIGK	co-expression
RAP1A	PPP1CB	co-expression
RAP1A	RABL3	co-expression
RAP1A	RNF11	co-expression
RAP1A	SH3GLB1	co-expression
RAP1A	STXBP3	co-expression
RAP1A	TAF13	co-expression
RAP1A	TMEM167B	co-expression
RAP1A	USP33	co-expression
RAP1A	ZMPSTE24	co-expression
RAP1A	STX12	co-expression
ZKSCAN8	ATAD2B	co-expression
ZKSCAN8	ATM	co-expression
ZKSCAN8	INO80D	co-expression
ZKSCAN8	JMJD1C	co-expression
ZKSCAN8	PHF3	co-expression
ZKSCAN8	PHIP	co-expression
ZKSCAN8	PIKFYVE	co-expression
ZKSCAN8	REV3L	co-expression
ZKSCAN8	SCAF8	co-expression
ZKSCAN8	SENP6	co-expression
ZKSCAN8	ZNF292	co-expression
MBIP	CCNC	PPI
MBIP	VTA1	PPI
MBIP	PLEKHF2	PPI
MBIP	RAP1GDS1	PPI
BMF	RECK	PPI
ZKSCAN4	ZSCAN21	PPI
API5	ABCE1	co-expression
API5	ACTR2	co-expression
API5	ARL14EP	co-expression
API5	CDC5L	co-expression
API5	CEBPZ	co-expression
API5	CFAP97	co-expression
API5	COPB1	co-expression
API5	DCUN1D1	co-expression
API5	DDX18	co-expression
API5	DEK	co-expression
API5	DENR	co-expression
API5	GTF2H1	co-expression
API5	HNRNPK	co-expression
API5	IPO7	co-expression
API5	PCNP	co-expression
API5	PPID	co-expression
API5	PPP4R2	co-expression
API5	PRPF18	co-expression
API5	PRPF40A	co-expression
API5	PTBP3	co-expression
API5	PTGES3	co-expression
API5	RABL3	co-expression
API5	RPAP3	co-expression
API5	RPE	co-expression
API5	RSRC1	co-expression
API5	SSB	co-expression
API5	TBC1D23	co-expression
API5	TBK1	co-expression
API5	TSN	co-expression
API5	UBA5	co-expression
API5	UBXN4	co-expression
API5	UEVLD	co-expression
API5	XPO1	co-expression
API5	ZMPSTE24	co-expression
API5	SRSF3	co-expression
NEK7	BIRC2	co-expression
NEK7	TANK	co-expression
NEK7	BLZF1	co-expression
NEK7	VAMP4	co-expression
STYX	EXOC5	co-expression
STYX	GOLGA5	co-expression
STYX	TRAPPC6B	co-expression
STYX	SNW1	co-expression
STYX	TMED8	co-expression
FBXO33	PPM1A	co-expression
FBXO30	SENP6	co-expression
FBXO30	ZDHHC21	co-expression
FBXO30	ZNF451	co-expression
SON	AFF1	co-expression
SON	ANKRD17	co-expression
SON	ASH1L	co-expression
SON	ATXN7	co-expression
SON	BIRC6	co-expression
SON	BOD1L1	co-expression
SON	DYNC1LI2	co-expression
SON	EIF4G3	co-expression
SON	GIGYF2	co-expression
SON	HEATR5B	co-expression
SON	KIDINS220	co-expression
SON	KIF1B	co-expression
SON	KMT2A	co-expression
SON	PRRC2C	co-expression
SON	SP1	co-expression
SON	USP34	co-expression
SON	PRDM10	co-expression
SP1	BCOR	PPI
SP3	ACTR2	co-expression
SP3	ARID4A	co-expression
SP3	ARID4B	co-expression
SP3	DCUN1D1	co-expression
SP3	DHX36	co-expression
SP3	DLG1	co-expression
SP3	EXOC5	co-expression
SP3	GABPA	co-expression
SP3	GOPC	co-expression
SP3	GTF2A1	co-expression
SP3	MAP3K2	co-expression
SP3	MAP4K3	co-expression
SP3	MOB1B	co-expression
SP3	NCKAP1	co-expression
SP3	PAPOLG	co-expression
SP3	PIK3C2A	co-expression
SP3	PTBP3	co-expression
SP3	PUM2	co-expression
SP3	RBM12	co-expression
SP3	REST	co-expression
SP3	RSBN1L	co-expression
SP3	SCAF11	co-expression
SP3	SMARCA5	co-expression
SP3	SNX13	co-expression
SP3	SPAST	co-expression
SP3	SPOPL	co-expression
SP3	SUCO	co-expression
SP3	TLK1	co-expression
SP3	UBR3	co-expression
SP3	USP16	co-expression
SP3	VPS54	co-expression
SP3	XPO1	co-expression
SP3	ZBTB41	co-expression
SP3	ZHX1	co-expression
SP3	ZNF148	co-expression
SP3	POGZ	PPI
SP3	KRIT1	co-expression
MNAT1	CCNH	PPI
MNAT1	MED6	co-expression
MNAT1	PSMC6	co-expression
LRCH3	UBXN7	co-expression
DYSF	DES	PPI
DYSF	FLNC	PPI
DYSF	AFAP1L1	co-expression
DYSF	ANGPTL2	co-expression
DYSF	CD93	co-expression
DYSF	COL15A1	co-expression
DYSF	COL4A1	co-expression
DYSF	COL4A2	co-expression
DYSF	ITGA5	co-expression
DYSF	MMRN2	co-expression
DYSF	PCDH12	co-expression
DYSF	PXDN	co-expression
DYSF	RHOJ	co-expression
DYSF	MYOM1	PPI
DYSF	OSMR	co-expression
DYSF	PECAM1	co-expression
DYSF	CHST11	co-expression
PPWD1	RAD17	co-expression
PPWD1	SREK1	co-expression
PPWD1	ZRANB2	co-expression
SPN	APBB1IP	co-expression
SPN	ARHGAP25	co-expression
SPN	ARHGAP30	co-expression
SPN	CCR5	co-expression
SPN	CD37	co-expression
SPN	CD84	co-expression
SPN	DOCK2	co-expression
SPN	FMNL1	co-expression
SPN	HCLS1	co-expression
SPN	HLA-DOA	co-expression
SPN	IKZF1	co-expression
SPN	IL10RA	co-expression
SPN	IL16	co-expression
SPN	ITGAL	co-expression
SPN	LCP1	co-expression
SPN	LILRB1	co-expression
SPN	NCKAP1L	co-expression
SPN	PIK3R5	co-expression
SPN	PTPRC	co-expression
SPN	RCSD1	co-expression
SPN	SASH3	co-expression
SPN	SCIMP	co-expression
BOC	ACTA2	co-expression
BOC	AOC3	co-expression
BOC	ARHGEF17	co-expression
BOC	ARHGEF25	co-expression
BOC	ATP8B2	co-expression
BOC	C1S	co-expression
BOC	C3ORF80	co-expression
BOC	CCDC8	co-expression
BOC	CCDC80	co-expression
BOC	CHRD	co-expression
BOC	CLIP3	co-expression
BOC	CNN1	co-expression
BOC	CNTNAP1	co-expression
BOC	DAAM2	co-expression
BOC	DACT3	co-expression
BOC	DNAJB5	co-expression
BOC	EFS	co-expression
BOC	EMILIN1	co-expression
BOC	EVC	co-expression
BOC	FAM110B	co-expression
BOC	FBLN5	co-expression
BOC	FBXL7	co-expression
BOC	FGFR1	co-expression
BOC	FLNA	co-expression
BOC	FNDC1	co-expression
BOC	GAS7	co-expression
BOC	GLI1	co-expression
BOC	GLI3	co-expression
BOC	HEYL	co-expression
BOC	HSPB7	co-expression
BOC	IGFBP5	co-expression
BOC	JAM3	co-expression
BOC	JPH2	co-expression
BOC	KANK2	co-expression
BOC	KCNMB1	co-expression
BOC	LYNX1	co-expression
BOC	LZTS1	co-expression
BOC	MFAP4	co-expression
BOC	MMRN2	co-expression
BOC	MRAS	co-expression
BOC	MRGPRF	co-expression
BOC	MYL9	co-expression
BOC	NACAD	co-expression
BOC	PDLIM3	co-expression
BOC	PODN	co-expression
BOC	RBPMS2	co-expression
BOC	RGMA	co-expression
BOC	S1PR3	co-expression
BOC	SLIT3	co-expression
BOC	SORCS2	co-expression
BOC	SSC5D	co-expression
BOC	TAGLN	co-expression
BOC	TMEM200B	co-expression
BOC	VSTM4	co-expression
BOC	ZNF521	co-expression
BOC	A2M	co-expression
BOC	EFEMP1	co-expression
BOC	HSPB8	co-expression
BOC	MYH11	co-expression
C21ORF91	CDC23	PPI
C21ORF91	NUP54	PPI
SPDL1	KIF18A	co-expression
SPDL1	RAD51AP1	co-expression
SPDL1	SMC2	co-expression
SPDL1	CENPK	co-expression
BCAS2	PLEKHF2	PPI
BCAS2	ACTR6	co-expression
BCAS2	AIMP1	co-expression
BCAS2	ATG4C	co-expression
BCAS2	CAPZA1	co-expression
BCAS2	DDX20	co-expression
BCAS2	DNTTIP2	co-expression
BCAS2	DR1	co-expression
BCAS2	FPGT	co-expression
BCAS2	GLMN	co-expression
BCAS2	GTF2B	co-expression
BCAS2	HAT1	co-expression
BCAS2	LRRC40	co-expression
BCAS2	PIGK	co-expression
BCAS2	RPF1	co-expression
BCAS2	STXBP3	co-expression
BCAS2	TAF13	co-expression
VPS13C	ATAD2B	co-expression
VPS13C	DENND4A	co-expression
VPS13C	DPP8	co-expression
VPS13C	JMJD1C	co-expression
VPS13C	MYO9A	co-expression
VPS13C	PIKFYVE	co-expression
VPS13C	SECISBP2L	co-expression
VPS13D	KIF1B	co-expression
VPS13D	LUZP1	co-expression
VPS13A	BRWD1	co-expression
VPS13B	NCOA2	co-expression
NEMF	ARID4A	co-expression
NEMF	DAAM1	co-expression
NEMF	DICER1	co-expression
NEMF	GPATCH2L	co-expression
NEMF	HECTD1	co-expression
NEMF	MAP4K5	co-expression
NEMF	RAB3GAP1	co-expression
NEMF	RALGAPA1	co-expression
NEMF	RANBP2	co-expression
NEMF	TRIM33	co-expression
NEMF	TRIP11	co-expression
C1D	SH3GLB1	PPI
C1D	TSNAX	PPI
C1D	ABCE1	co-expression
C1D	AIMP1	co-expression
C1D	ARL5A	co-expression
C1D	ATL2	co-expression
C1D	BET1	co-expression
C1D	BMI1	co-expression
C1D	CEBPZOS	co-expression
C1D	CENPQ	co-expression
C1D	COMMD8	co-expression
C1D	CRIPT	co-expression
C1D	DUSP11	co-expression
C1D	ELMOD2	co-expression
C1D	ERGIC2	co-expression
C1D	FAM204A	co-expression
C1D	FOXN2	co-expression
C1D	FRG1	co-expression
C1D	KATNBL1	co-expression
C1D	MOB4	co-expression
C1D	MZT1	co-expression
C1D	NDUFA5	co-expression
C1D	NUS1	co-expression
C1D	OCIAD1	co-expression
C1D	PCNP	co-expression
C1D	POLR2M	co-expression
C1D	PPIL4	co-expression
C1D	PPP1CB	co-expression
C1D	PSMA2	co-expression
C1D	RABL3	co-expression
C1D	RWDD4	co-expression
C1D	SDHD	co-expression
C1D	SMNDC1	co-expression
C1D	SNRNP27	co-expression
C1D	STXBP3	co-expression
C1D	SUMO1	co-expression
C1D	TAF1B	co-expression
C1D	TANK	co-expression
C1D	TBCA	co-expression
C1D	TMBIM4	co-expression
C1D	TMED7	co-expression
C1D	TMEM106B	co-expression
C1D	TSN	co-expression
C1D	TTC33	co-expression
C1D	TWF1	co-expression
C1D	UBE2B	co-expression
C1D	VPS26A	co-expression
C1D	ZRANB2	co-expression
C1D	SUMO2	co-expression
BCAT1	ADAM12	co-expression
BCAT1	AKT3	co-expression
BCAT1	C1S	co-expression
BCAT1	CCDC102B	co-expression
BCAT1	CCDC80	co-expression
BCAT1	CDK14	co-expression
BCAT1	CFH	co-expression
BCAT1	CLMP	co-expression
BCAT1	COL5A2	co-expression
BCAT1	FBN1	co-expression
BCAT1	FRMD6	co-expression
BCAT1	FSTL1	co-expression
BCAT1	GNB4	co-expression
BCAT1	GPC6	co-expression
BCAT1	INHBA	co-expression
BCAT1	MYO5A	co-expression
BCAT1	NRP1	co-expression
BCAT1	OSMR	co-expression
BCAT1	PLXNC1	co-expression
BCAT1	PRRX1	co-expression
BCAT1	QKI	co-expression
BCAT1	RAB31	co-expression
BCAT1	VCAN	co-expression
BCAT1	ZEB2	co-expression
BCAT1	ZNF521	co-expression
BCAT1	COL3A1	co-expression
BCAT1	LOX	co-expression
PRKAA1	ACAP2	co-expression
PRKAA1	ACTR2	co-expression
PRKAA1	AFTPH	co-expression
PRKAA1	ARHGAP12	co-expression
PRKAA1	BCLAF1	co-expression
PRKAA1	CCDC186	co-expression
PRKAA1	CD2AP	co-expression
PRKAA1	CMTR2	co-expression
PRKAA1	DCUN1D1	co-expression
PRKAA1	DLG1	co-expression
PRKAA1	DNAJB14	co-expression
PRKAA1	FAM135A	co-expression
PRKAA1	FOXN2	co-expression
PRKAA1	GABPA	co-expression
PRKAA1	MAP3K2	co-expression
PRKAA1	MIER3	co-expression
PRKAA1	MORC3	co-expression
PRKAA1	PLEKHA1	co-expression
PRKAA1	PPP1CB	co-expression
PRKAA1	PREPL	co-expression
PRKAA1	PTBP3	co-expression
PRKAA1	RAB5A	co-expression
PRKAA1	RBM27	co-expression
PRKAA1	REST	co-expression
PRKAA1	RSBN1	co-expression
PRKAA1	SCAMP1	co-expression
PRKAA1	SEC23IP	co-expression
PRKAA1	SHOC2	co-expression
PRKAA1	SLC33A1	co-expression
PRKAA1	SMARCAD1	co-expression
PRKAA1	SPAST	co-expression
PRKAA1	STXBP3	co-expression
PRKAA1	TANK	co-expression
PRKAA1	TBC1D23	co-expression
PRKAA1	UBXN4	co-expression
PRKAA1	USO1	co-expression
PRKAA1	USP33	co-expression
PRKAA1	ZNF148	co-expression
PRKAA1	THAP1	PPI
PRKAA1	ARFIP1	co-expression
PRKAA1	CSNK1G3	co-expression
PRKAA1	MOB4	co-expression
PRKAA1	PAIP1	co-expression
PRKAA1	PCNP	co-expression
PRKAA1	PRKCI	co-expression
PRKAA1	RABL3	co-expression
PRKAA1	SEC62	co-expression
PRKAA1	SLC35A5	co-expression
PRKAA1	TMED7	co-expression
PRKAA1	TTC33	co-expression
PRKAA1	TWF1	co-expression
PRKAA1	VPS26A	co-expression
PRKAA1	ZFP91	co-expression
C1S	C1R	PPI
C1S	ANTXR1	co-expression
C1S	AOC3	co-expression
C1S	ATP10A	co-expression
C1S	ATP8B2	co-expression
C1S	C3ORF80	co-expression
C1S	CCDC8	co-expression
C1S	CCDC80	co-expression
C1S	CD93	co-expression
C1S	CLEC14A	co-expression
C1S	CLIP3	co-expression
C1S	CMTM3	co-expression
C1S	CNRIP1	co-expression
C1S	COL15A1	co-expression
C1S	COL3A1	co-expression
C1S	COL5A2	co-expression
C1S	COL6A3	co-expression
C1S	COL8A2	co-expression
C1S	CTSK	co-expression
C1S	DCN	co-expression
C1S	EFS	co-expression
C1S	EVC	co-expression
C1S	FAM110B	co-expression
C1S	FBLN5	co-expression
C1S	FBN1	co-expression
C1S	FBXL7	co-expression
C1S	FEZ1	co-expression
C1S	FGFR1	co-expression
C1S	FIBIN	co-expression
C1S	FNDC1	co-expression
C1S	FSTL1	co-expression
C1S	GAS7	co-expression
C1S	GJA5	co-expression
C1S	GLI3	co-expression
C1S	GPR176	co-expression
C1S	IGFBP5	co-expression
C1S	JAM3	co-expression
C1S	LAYN	co-expression
C1S	MFAP4	co-expression
C1S	MMP2	co-expression
C1S	MRAS	co-expression
C1S	NDN	co-expression
C1S	OLFML2B	co-expression
C1S	PDGFRB	co-expression
C1S	PDLIM3	co-expression
C1S	PDPN	co-expression
C1S	PRR16	co-expression
C1S	RFTN1	co-expression
C1S	RHOJ	co-expression
C1S	S1PR1	co-expression
C1S	SERPINF1	co-expression
C1S	SERPING1	co-expression
C1S	SNAI2	co-expression
C1S	SPARC	co-expression
C1S	THBD	co-expression
C1S	TIMP2	co-expression
C1S	TMEM119	co-expression
C1S	TMEM200B	co-expression
C1S	TSPYL5	co-expression
C1S	VEGFC	co-expression
C1S	VIM	co-expression
C1S	VSTM4	co-expression
C1S	ZNF521	co-expression
C1S	A2M	co-expression
C1S	RUNX1T1	co-expression
C1S	CFH	co-expression
C1S	EFEMP1	co-expression
C1S	ADAM12	co-expression
C1S	AKT3	co-expression
C1S	ASPN	co-expression
C1S	BASP1	co-expression
C1S	BICC1	co-expression
C1S	C14ORF132	co-expression
C1S	CALD1	co-expression
C1S	CDH11	co-expression
C1S	CDK14	co-expression
C1S	CLMP	co-expression
C1S	COL12A1	co-expression
C1S	COL14A1	co-expression
C1S	COL8A1	co-expression
C1S	CRISPLD2	co-expression
C1S	CTHRC1	co-expression
C1S	DDR2	co-expression
C1S	DLC1	co-expression
C1S	ECM2	co-expression
C1S	ENTPD1	co-expression
C1S	EVC2	co-expression
C1S	FERMT2	co-expression
C1S	FILIP1L	co-expression
C1S	FLRT2	co-expression
C1S	FRMD6	co-expression
C1S	GLT8D2	co-expression
C1S	GNB4	co-expression
C1S	GPC6	co-expression
C1S	GREM1	co-expression
C1S	HEG1	co-expression
C1S	IL1R1	co-expression
C1S	INHBA	co-expression
C1S	JAM2	co-expression
C1S	LAMA4	co-expression
C1S	LDB2	co-expression
C1S	LTBP2	co-expression
C1S	LUM	co-expression
C1S	MAF	co-expression
C1S	MAP1A	co-expression
C1S	MCC	co-expression
C1S	MEIS1	co-expression
C1S	MGP	co-expression
C1S	MOXD1	co-expression
C1S	MSN	co-expression
C1S	MSRB3	co-expression
C1S	NR3C1	co-expression
C1S	NRP1	co-expression
C1S	OLFML1	co-expression
C1S	OSMR	co-expression
C1S	PCDH7	co-expression
C1S	PDGFC	co-expression
C1S	PECAM1	co-expression
C1S	PRRX1	co-expression
C1S	PTGIS	co-expression
C1S	QKI	co-expression
C1S	RAB31	co-expression
C1S	SDC2	co-expression
C1S	SGCD	co-expression
C1S	SPARCL1	co-expression
C1S	SPOCK1	co-expression
C1S	STON1	co-expression
C1S	SULF1	co-expression
C1S	SYT11	co-expression
C1S	TCF4	co-expression
C1S	TEK	co-expression
C1S	TENM4	co-expression
C1S	TNFSF4	co-expression
C1S	TSHZ3	co-expression
C1S	VCAM1	co-expression
C1S	VCAN	co-expression
C1S	ZEB1	co-expression
C1S	ZEB2	co-expression
C1R	ACTA2	co-expression
C1R	ADAMTS2	co-expression
C1R	AEBP1	co-expression
C1R	ANGPTL2	co-expression
C1R	ANTXR1	co-expression
C1R	AOC3	co-expression
C1R	ARHGEF15	co-expression
C1R	ARHGEF17	co-expression
C1R	ATP10A	co-expression
C1R	ATP8B2	co-expression
C1R	AXL	co-expression
C1R	C3ORF80	co-expression
C1R	CCDC8	co-expression
C1R	CCDC80	co-expression
C1R	CERCAM	co-expression
C1R	CLEC14A	co-expression
C1R	CLIP3	co-expression
C1R	CMTM3	co-expression
C1R	CNRIP1	co-expression
C1R	COL1A1	co-expression
C1R	COL1A2	co-expression
C1R	COL3A1	co-expression
C1R	COL5A1	co-expression
C1R	COL5A2	co-expression
C1R	COL6A1	co-expression
C1R	COL6A2	co-expression
C1R	COL6A3	co-expression
C1R	COL8A2	co-expression
C1R	COPZ2	co-expression
C1R	CPXM1	co-expression
C1R	CTSK	co-expression
C1R	CYGB	co-expression
C1R	DACT3	co-expression
C1R	DCN	co-expression
C1R	DKK3	co-expression
C1R	DNAJB5	co-expression
C1R	EFEMP2	co-expression
C1R	EFS	co-expression
C1R	EHD2	co-expression
C1R	EHD3	co-expression
C1R	EMILIN1	co-expression
C1R	EVC	co-expression
C1R	FAM110B	co-expression
C1R	FAM20C	co-expression
C1R	FBLN1	co-expression
C1R	FBLN2	co-expression
C1R	FBLN5	co-expression
C1R	FBN1	co-expression
C1R	FBXL7	co-expression
C1R	FEZ1	co-expression
C1R	FGFR1	co-expression
C1R	FIBIN	co-expression
C1R	FNDC1	co-expression
C1R	GAS1	co-expression
C1R	GAS7	co-expression
C1R	GFPT2	co-expression
C1R	GGT5	co-expression
C1R	GLI3	co-expression
C1R	GLIS2	co-expression
C1R	GPR176	co-expression
C1R	GPR68	co-expression
C1R	GYPC	co-expression
C1R	HHIPL1	co-expression
C1R	HLX	co-expression
C1R	HSPA12B	co-expression
C1R	HTRA3	co-expression
C1R	IGFBP5	co-expression
C1R	ISLR	co-expression
C1R	ITGA11	co-expression
C1R	JAM3	co-expression
C1R	LAYN	co-expression
C1R	LBH	co-expression
C1R	LDOC1	co-expression
C1R	LRRC32	co-expression
C1R	LZTS1	co-expression
C1R	MEIS3	co-expression
C1R	MFAP4	co-expression
C1R	MFGE8	co-expression
C1R	MMP2	co-expression
C1R	MMRN2	co-expression
C1R	MRAS	co-expression
C1R	MRC2	co-expression
C1R	MRGPRF	co-expression
C1R	MSC	co-expression
C1R	MXRA8	co-expression
C1R	MYL9	co-expression
C1R	NID2	co-expression
C1R	OLFML2B	co-expression
C1R	P4HA3	co-expression
C1R	PCOLCE	co-expression
C1R	PDGFRB	co-expression
C1R	PDPN	co-expression
C1R	PLXDC1	co-expression
C1R	PODN	co-expression
C1R	RAB34	co-expression
C1R	RFTN1	co-expression
C1R	RHOJ	co-expression
C1R	SERPINF1	co-expression
C1R	SERPING1	co-expression
C1R	SLIT3	co-expression
C1R	SPARC	co-expression
C1R	SSC5D	co-expression
C1R	STARD8	co-expression
C1R	SYDE1	co-expression
C1R	SYNDIG1	co-expression
C1R	TAGLN	co-expression
C1R	THBD	co-expression
C1R	THBS2	co-expression
C1R	THY1	co-expression
C1R	TIE1	co-expression
C1R	TIMP2	co-expression
C1R	TMEM119	co-expression
C1R	TSPYL5	co-expression
C1R	TWIST1	co-expression
C1R	VASN	co-expression
C1R	VEGFC	co-expression
C1R	VIM	co-expression
C1R	VSTM4	co-expression
C1R	ZNF521	co-expression
C1R	A2M	co-expression
C1R	C3	co-expression
C1R	CFH	co-expression
C1R	EFEMP1	co-expression
UHRF1	CHAF1A	co-expression
SRC	RARA	PPI
SRF	NCOR2	PPI
SRF	GTF2F1	PPI
LENG8	CCNL2	co-expression
LENG8	CSAD	co-expression
LENG8	FAM193B	co-expression
LENG8	TTLL3	co-expression
MLLT1	KHSRP	co-expression
MLLT1	WIZ	co-expression
MLLT6	GRIPAP1	PPI
DRAM1	EVI2B	PPI
DRAM1	MS4A7	PPI
U2AF2	HNRNPM	PPI
U2AF2	RBM10	PPI
U2AF2	ZNF526	PPI
U2AF2	SUGP1	PPI
KRIT1	PHF14	co-expression
KRIT1	PMS2	co-expression
KRIT1	PURB	co-expression
KRIT1	RBAK	co-expression
KRIT1	ZNF107	co-expression
KRIT1	ZNF680	co-expression
SSB	AASDHPPT	co-expression
SSB	ABCE1	co-expression
SSB	ACTR2	co-expression
SSB	AFTPH	co-expression
SSB	ARL5A	co-expression
SSB	BCLAF1	co-expression
SSB	C2ORF69	co-expression
SSB	CCDC43	co-expression
SSB	CD2AP	co-expression
SSB	CEBPZ	co-expression
SSB	CWC22	co-expression
SSB	CWC27	co-expression
SSB	DDX18	co-expression
SSB	DENR	co-expression
SSB	DNTTIP2	co-expression
SSB	EIF3J	co-expression
SSB	FAM133B	co-expression
SSB	GABPA	co-expression
SSB	GCFC2	co-expression
SSB	GOPC	co-expression
SSB	GPBP1	co-expression
SSB	HNRNPK	co-expression
SSB	MPHOSPH10	co-expression
SSB	MTRF1L	co-expression
SSB	NEDD1	co-expression
SSB	NUS1	co-expression
SSB	PCNP	co-expression
SSB	PPIG	co-expression
SSB	PPIL4	co-expression
SSB	PPP4R2	co-expression
SSB	PRPF18	co-expression
SSB	PRPF40A	co-expression
SSB	PSIP1	co-expression
SSB	PTBP3	co-expression
SSB	RBM27	co-expression
SSB	RPAP3	co-expression
SSB	RRP15	co-expression
SSB	RSRC1	co-expression
SSB	RSRC2	co-expression
SSB	SENP6	co-expression
SSB	SMIM15	co-expression
SSB	SPAST	co-expression
SSB	SUZ12	co-expression
SSB	SYNCRIP	co-expression
SSB	TLK1	co-expression
SSB	TWF1	co-expression
SSB	U2SURP	co-expression
SSB	UBA5	co-expression
SSB	UBLCP1	co-expression
SSB	UBXN4	co-expression
SSB	USP16	co-expression
SSB	XPO1	co-expression
SSB	ZNF146	co-expression
BICC1	ANTXR1	co-expression
BICC1	CCDC80	co-expression
BICC1	CDH11	co-expression
BICC1	CDK14	co-expression
BICC1	CLMP	co-expression
BICC1	COL12A1	co-expression
BICC1	COL5A2	co-expression
BICC1	COL6A3	co-expression
BICC1	CTSK	co-expression
BICC1	DDR2	co-expression
BICC1	ECM2	co-expression
BICC1	FBN1	co-expression
BICC1	FRMD6	co-expression
BICC1	FSTL1	co-expression
BICC1	GJA1	co-expression
BICC1	GLI3	co-expression
BICC1	GLT8D2	co-expression
BICC1	GPC6	co-expression
BICC1	HEG1	co-expression
[truncated: 27,117 more rows]

## Sheet: Table S4
Table S5. Regulator-target pairs associated with COAD survival
Regulator	Target gene	Degree	Log-rank test p-value
AR	VIM	26	7.14e-05
AR	CDK20	26	0.000241
AR	KLF5	26	0.000427
AR	VEGFA	26	0.000521
AR	FN1	26	0.0025561
AR	ELK4	26	0.0025951
AR	IGF1R	26	0.0032872
AR	CLK3	26	0.0034891
AR	TRPS1	26	0.0041061
AR	TJP1	26	0.008195
AR	MED1	26	0.0086319
AR	FOXA1	26	0.0098873
AR	IFI16	26	0.0136804
AR	CDH11	26	0.0228952
AR	ALDH1A3	26	0.0322492
AR	PTGS2	26	0.0352419
AR	BTG1	26	0.0452171
ATF2	PLAT	5	0.000634
ATF2	FN1	5	0.0044534
ATF2	NOS3	5	0.0128393
ATF2	PTGS2	5	0.0136959
ATF2	MMP2	5	0.0336403
ATF2	DUSP10	5	0.0389107
ATF4	DISC1	4	0.0072311
ATF4	SIGMAR1	4	0.0090482
BRCA1	IRF7	18	0.000365
BRCA1	STAT2	18	0.0023938
BRCA1	MDM2	18	0.0031687
BRCA1	HIF1A	18	0.0095858
BRCA1	HNRNPA2B1	18	0.0106092
BRCA1	SIRT1	18	0.0240247
BRCA1	HSPA5	18	0.0426237
CDX2	GSTP1	5	2.08e-05
CDX2	MEP1A	5	0.0033639
CDX2	CDH17	5	0.0054337
CDX2	HEPH	5	0.0068287
CDX2	GUCY2C	5	0.020829
CEBPA	ITGAX	16	0.000859
CEBPA	MSR1	16	0.0280561
CEBPB	SAA1	12	0.0083318
CEBPB	GNLY	12	0.0437327
CIITA	PLXNA1	18	0.0027017
CIITA	HLA-B	18	0.0175113
CIITA	HLA-A	18	0.0203599
CREB1	NR4A3	24	4.83e-05
CREB1	RRM2B	24	0.0014455
CREB1	PPP2CA	24	0.0077251
CREB1	BDKRB2	24	0.0197978
CREB1	PTGES	24	0.0245424
CREB5	MX1	3	0.0125965
E2F1	DRAM1	71	7.2e-06
E2F1	CCND1	71	1.77e-05
E2F1	CCNE1	71	7.32e-05
E2F1	RACGAP1	71	0.00011
E2F1	DHFR	71	0.0012074
E2F1	TP53INP1	71	0.0022891
E2F1	FOXM1	71	0.0025103
E2F1	MDM2	71	0.002797
E2F1	CDC6	71	0.0045997
E2F1	DROSHA	71	0.0103792
E2F1	RNF2	71	0.0135661
E2F1	TOP2A	71	0.0139629
E2F1	RB1	71	0.0192088
E2F1	SIVA1	71	0.0219983
E2F1	BMI1	71	0.0223657
E2F1	PLK1	71	0.0238662
E2F1	CREBBP	71	0.0292508
E2F1	ATG5	71	0.0484384
E2F3	CDC6	6	0.0268622
E2F4	MCM10	11	1.67e-05
E2F4	PLK4	11	0.000323
E2F4	LIN54	11	0.0016121
E2F4	BRCA1	11	0.0028651
E2F4	CDK2	11	0.0055958
E2F4	BIRC5	11	0.0087817
E2F4	TOPBP1	11	0.0162528
EGR1	FN1	30	0.0011446
EGR1	CDK5R1	30	0.020513
EGR1	HPSE	30	0.0219415
EGR1	PTP4A1	30	0.0282786
EGR1	STMN1	30	0.0365464
EGR1	ACHE	30	0.0421264
EP300	CCND1	15	0.000562
EP300	CREBBP	15	0.000758
EP300	CYBB	15	0.0057812
EP300	CDKN2B	15	0.0228365
EP300	CXCL8	15	0.0438812
ERG	ENG	11	0.0245616
ERG	ZEB1	11	0.0478763
ESR1	MTA3	24	0.0116912
ESR1	ZFHX3	24	0.031468
ESR1	RUNX2	24	0.0423378
ETS1	CSF3R	24	0.0196023
ETS1	ERG	24	0.0196436
ETS2	ICAM1	13	0.0065641
ETS2	LCK	13	0.0157366
FOXM1	CDC25A	3	0.0036723
GATA1	BACH1	13	6.3e-05
GATA1	BACE1	13	0.000906
GATA1	F13A1	13	0.0040967
GATA1	SPI1	13	0.0065275
GATA1	DPYSL2	13	0.0177923
GATA1	AGGF1	13	0.0244712
HDAC1	SNAI2	15	0.0062609
HDAC1	NOS3	15	0.044136
HDAC4	RUNX2	3	0.0032727
HDAC7	MEF2C	2	0.0041931
HDAC7	MEF2A	2	0.0063843
HIF1A	CXCL12	26	1.51e-05
HIF1A	PIK3CA	26	0.0019519
HIF1A	EDNRB	26	0.0020744
HIF1A	NR3C1	26	0.0172841
HIF1A	TGFB3	26	0.0219175
HIF1A	MIF	26	0.0238524
HIF1A	ALOX5AP	26	0.0265122
HIF1A	SETD2	26	0.0459339
HIVEP2	HLA-F	4	0.0158059
HIVEP2	HLA-B	4	0.026841
hsa-let-7a-5p	ZNF644	5	0.0193465
hsa-let-7b-5p	NAP1L1	7	0.000299
hsa-let-7c-5p	ZNF644	5	0.0193465
hsa-let-7e-5p	ZNF644	3	0.0251495
hsa-let-7f-5p	ZNF644	3	0.0251495
hsa-let-7g-5p	ZNF644	3	0.0251495
hsa-let-7i-5p	ZNF644	3	0.0251495
hsa-miR-101-3p	MBNL1	16	0.000412
hsa-miR-101-3p	AEBP2	16	0.0046633
hsa-miR-101-3p	LCOR	16	0.0085063
hsa-miR-101-3p	TNPO1	16	0.0100227
hsa-miR-101-3p	ZNF827	16	0.0377485
hsa-miR-101-3p	ATXN1	16	0.0388217
hsa-miR-103a-3p	ELK4	11	0.0212772
hsa-miR-106a-5p	FRS2	29	7.63e-05
hsa-miR-106a-5p	ZBTB7A	29	0.0032276
hsa-miR-106a-5p	ELK4	29	0.0061301
hsa-miR-106a-5p	FCHO2	29	0.0097708
hsa-miR-106a-5p	ARHGAP12	29	0.0198756
hsa-miR-106a-5p	MAP3K2	29	0.0259015
hsa-miR-106a-5p	CCND1	29	0.0286708
hsa-miR-106a-5p	RPS6KA5	29	0.0306834
hsa-miR-106b-5p	FCHO2	49	0.000316
hsa-miR-106b-5p	FRS2	49	0.00038
hsa-miR-106b-5p	UBXN2A	49	0.000802
hsa-miR-106b-5p	FYCO1	49	0.000965
hsa-miR-106b-5p	CCND1	49	0.0010706
hsa-miR-106b-5p	ELK4	49	0.0021198
hsa-miR-106b-5p	ZBTB7A	49	0.0062557
hsa-miR-106b-5p	KMT2B	49	0.0115248
hsa-miR-106b-5p	NPAT	49	0.0179504
hsa-miR-106b-5p	ZNF800	49	0.0208088
hsa-miR-106b-5p	RPS6KA5	49	0.0230068
hsa-miR-106b-5p	ARHGAP12	49	0.031066
hsa-miR-106b-5p	AAK1	49	0.0481439
hsa-miR-107	ATP13A3	13	0.004228
hsa-miR-124-3p	SLC30A7	37	0.0082119
hsa-miR-124-3p	LRRC58	37	0.0126998
hsa-miR-124-3p	CTNND1	37	0.013337
hsa-miR-124-3p	DENND6A	37	0.0191042
hsa-miR-124-3p	SNTB2	37	0.0485194
hsa-miR-1277-5p	ARL5B	29	0.0061736
hsa-miR-1277-5p	TBL1XR1	29	0.0113141
hsa-miR-1277-5p	LRP6	29	0.0143282
hsa-miR-1277-5p	FMNL2	29	0.0180277
hsa-miR-1277-5p	PHIP	29	0.0188428
hsa-miR-1277-5p	VEGFA	29	0.0243962
hsa-miR-128-3p	AFF4	3	2.58e-05
hsa-miR-128-3p	RPS6KA5	3	0.0109338
hsa-miR-1297	RHOQ	7	3.91e-05
hsa-miR-1297	UBR3	7	0.000244
hsa-miR-130a-3p	DYNC1LI2	8	0.0143409
hsa-miR-130a-3p	GJA1	8	0.0147989
hsa-miR-130b-3p	FMR1	10	0.000453
hsa-miR-130b-3p	RPS6KA5	10	0.0177107
hsa-miR-130b-3p	SECISBP2L	10	0.0345503
hsa-miR-1-3p	MMD	12	1.08e-05
hsa-miR-1-3p	PDCD10	12	0.000512
hsa-miR-1-3p	EIF1AX	12	0.0087887
hsa-miR-1-3p	SLC44A1	12	0.0096129
hsa-miR-143-3p	VASH1	3	0.000939
hsa-miR-144-3p	ZFX	3	0.015197
hsa-miR-1468-3p	DICER1	3	0.0195777
hsa-miR-148a-3p	ZFYVE26	7	0.0092389
hsa-miR-148b-3p	UHMK1	9	0.0081699
hsa-miR-148b-3p	DNMT1	9	0.0250941
hsa-miR-15a-5p	N4BP1	28	0.0091314
hsa-miR-15a-5p	ATG14	28	0.0276117
hsa-miR-15a-5p	TBL1XR1	28	0.0372402
hsa-miR-15a-5p	CPEB2	28	0.0496055
hsa-miR-15b-5p	SMURF1	29	0.031607
hsa-miR-15b-5p	ATG14	29	0.0439542
hsa-miR-16-5p	MGAT4A	38	0.0019883
hsa-miR-16-5p	TBL1XR1	38	0.0241499
hsa-miR-16-5p	IPO7	38	0.0347876
hsa-miR-17-5p	FRS2	46	1.83e-05
hsa-miR-17-5p	FYCO1	46	0.000127
hsa-miR-17-5p	FCHO2	46	0.000154
hsa-miR-17-5p	ELK4	46	0.000519
hsa-miR-17-5p	FAM126B	46	0.0027025
hsa-miR-17-5p	ZBTB7A	46	0.0049808
hsa-miR-17-5p	RPS6KA5	46	0.0112103
hsa-miR-17-5p	CCND1	46	0.0145767
hsa-miR-17-5p	MAP3K2	46	0.0389793
hsa-miR-17-5p	GAB1	46	0.039383
hsa-miR-17-5p	ITGB8	46	0.0420844
hsa-miR-17-5p	SAMD12	46	0.0484831
hsa-miR-181a-5p	ZNF780B	5	0.0307738
hsa-miR-181a-5p	PTBP3	5	0.0353375
hsa-miR-181b-5p	ZNF780B	3	0.0024972
hsa-miR-181b-5p	PTBP3	3	0.0049758
hsa-miR-181b-5p	TNPO1	3	0.0174266
hsa-miR-181c-5p	ZNF780B	3	0.0024972
hsa-miR-181c-5p	PTBP3	3	0.0049758
hsa-miR-181c-5p	TNPO1	3	0.0174266
hsa-miR-181d-5p	ZNF780B	3	0.0024972
hsa-miR-181d-5p	PTBP3	3	0.0049758
hsa-miR-181d-5p	TNPO1	3	0.0174266
hsa-miR-186-5p	CREBRF	7	0.006002
hsa-miR-190a-3p	KIAA1109	165	1.9e-06
hsa-miR-190a-3p	LRP6	165	2.91e-05
hsa-miR-190a-3p	SIK3	165	6.42e-05
hsa-miR-190a-3p	MAP3K12	165	9.11e-05
hsa-miR-190a-3p	CRIM1	165	0.000169
hsa-miR-190a-3p	DTX4	165	0.000195
hsa-miR-190a-3p	NAA25	165	0.000197
hsa-miR-190a-3p	ARID3A	165	0.000253
hsa-miR-190a-3p	ZNF318	165	0.00047
hsa-miR-190a-3p	RABGAP1	165	0.000558
hsa-miR-190a-3p	BCORL1	165	0.000578
hsa-miR-190a-3p	ZDHHC5	165	0.00086
hsa-miR-190a-3p	ZRANB1	165	0.000867
hsa-miR-190a-3p	SENP1	165	0.000896
hsa-miR-190a-3p	ROCK2	165	0.000966
hsa-miR-190a-3p	MYBL1	165	0.0010312
hsa-miR-190a-3p	PHIP	165	0.0010503
hsa-miR-190a-3p	UNG	165	0.0011066
hsa-miR-190a-3p	PTPRJ	165	0.0013101
hsa-miR-190a-3p	ELF2	165	0.0023277
hsa-miR-190a-3p	NUFIP2	165	0.0033458
hsa-miR-190a-3p	GSK3B	165	0.0034229
hsa-miR-190a-3p	RSBN1L	165	0.0034617
hsa-miR-190a-3p	CDON	165	0.0034982
hsa-miR-190a-3p	KCNN3	165	0.0038368
hsa-miR-190a-3p	UNK	165	0.0043994
hsa-miR-190a-3p	KAT6A	165	0.0057493
hsa-miR-190a-3p	CEP97	165	0.0077249
hsa-miR-190a-3p	PPP4R2	165	0.0080222
hsa-miR-190a-3p	DDX6	165	0.0083716
hsa-miR-190a-3p	ERC1	165	0.0092551
hsa-miR-190a-3p	XRN1	165	0.0101929
hsa-miR-190a-3p	MYADM	165	0.0108767
hsa-miR-190a-3p	FKBP14	165	0.012312
hsa-miR-190a-3p	CARF	165	0.0123969
hsa-miR-190a-3p	SMARCAD1	165	0.0135144
hsa-miR-190a-3p	DENR	165	0.0137674
hsa-miR-190a-3p	GPATCH11	165	0.0141373
hsa-miR-190a-3p	RNF6	165	0.0146203
hsa-miR-190a-3p	MBNL3	165	0.0149167
hsa-miR-190a-3p	PRRX1	165	0.0176592
hsa-miR-190a-3p	SNRK	165	0.0180705
hsa-miR-190a-3p	TMEM161B	165	0.0200987
hsa-miR-190a-3p	CREB1	165	0.0214625
hsa-miR-190a-3p	MCAM	165	0.0229431
hsa-miR-190a-3p	POU2F2	165	0.0268076
hsa-miR-190a-3p	CREBRF	165	0.0318452
hsa-miR-190a-3p	DHX36	165	0.0324671
hsa-miR-190a-3p	STARD8	165	0.0340636
hsa-miR-190a-3p	NRIP1	165	0.0364373
hsa-miR-190a-3p	PHACTR2	165	0.0403756
hsa-miR-190a-3p	NEGR1	165	0.0413348
hsa-miR-190a-3p	ITPRIPL2	165	0.0422914
hsa-miR-190a-3p	ZNF516	165	0.0491361
hsa-miR-195-5p	N4BP1	28	0.0091314
hsa-miR-195-5p	ATG14	28	0.0276117
hsa-miR-195-5p	TBL1XR1	28	0.0372402
hsa-miR-195-5p	CPEB2	28	0.0496055
hsa-miR-19a-3p	PATL1	38	0.000538
hsa-miR-19a-3p	RPS6KA5	38	0.0020554
hsa-miR-19a-3p	CAMSAP1	38	0.0144696
hsa-miR-19a-3p	CEP350	38	0.0376776
hsa-miR-19b-3p	PATL1	37	0.0018594
hsa-miR-19b-3p	ZNF217	37	0.0053573
hsa-miR-19b-3p	CAMSAP1	37	0.0056322
hsa-miR-19b-3p	RORA	37	0.0243996
hsa-miR-20a-5p	FYCO1	46	4.28e-05
hsa-miR-20a-5p	ELK4	46	0.000469
hsa-miR-20a-5p	FAM126B	46	0.000711
hsa-miR-20a-5p	FRS2	46	0.0014648
hsa-miR-20a-5p	CCND1	46	0.0016117
hsa-miR-20a-5p	FCHO2	46	0.0018792
hsa-miR-20a-5p	ZBTB7A	46	0.0036818
hsa-miR-20a-5p	UBXN2A	46	0.0045461
hsa-miR-20a-5p	ZNF800	46	0.0097878
hsa-miR-20a-5p	NPAT	46	0.0142972
hsa-miR-20a-5p	KMT2B	46	0.0143992
hsa-miR-20a-5p	ARID4B	46	0.0186173
hsa-miR-20a-5p	ARHGAP12	46	0.019641
hsa-miR-20a-5p	ITGB8	46	0.0205457
hsa-miR-20a-5p	MAP3K2	46	0.0207654
hsa-miR-20a-5p	MAP3K14	46	0.0224625
hsa-miR-20a-5p	ANKIB1	46	0.0251396
hsa-miR-20a-5p	AKTIP	46	0.0461012
hsa-miR-20a-5p	BNIP2	46	0.0478937
hsa-miR-20b-5p	ELK4	38	0.000127
hsa-miR-20b-5p	FRS2	38	0.000283
hsa-miR-20b-5p	FYCO1	38	0.0025091
hsa-miR-20b-5p	ZBTB7A	38	0.0030306
hsa-miR-20b-5p	CCND1	38	0.0064771
hsa-miR-20b-5p	RPS6KA5	38	0.0133723
hsa-miR-20b-5p	KLHL28	38	0.0240305
hsa-miR-20b-5p	ARHGAP12	38	0.0246212
hsa-miR-20b-5p	REST	38	0.0291722
hsa-miR-20b-5p	MAP3K14	38	0.0292743
hsa-miR-20b-5p	ZNF800	38	0.0354687
hsa-miR-20b-5p	KMT2B	38	0.036503
hsa-miR-20b-5p	CNOT4	38	0.0395342
hsa-miR-20b-5p	AKTIP	38	0.0396337
hsa-miR-20b-5p	FCHO2	38	0.0477876
hsa-miR-23a-3p	TNPO1	10	0.0138089
hsa-miR-23a-3p	ZNF117	10	0.0441404
hsa-miR-23b-3p	BRWD1	9	0.0104518
hsa-miR-23b-3p	C2ORF69	9	0.0455085
hsa-miR-25-3p	EDEM1	7	0.0168743
hsa-miR-26a-5p	RHOQ	19	0.000444
hsa-miR-26a-5p	CHORDC1	19	0.0035848
hsa-miR-26a-5p	UBR3	19	0.0056586
hsa-miR-26a-5p	ZSWIM6	19	0.0197822
hsa-miR-26a-5p	CREB1	19	0.0320007
hsa-miR-26a-5p	TP53INP1	19	0.0362893
hsa-miR-26a-5p	BLOC1S2	19	0.0373525
hsa-miR-26b-5p	RHOQ	17	0.000682
hsa-miR-26b-5p	UBR3	17	0.001321
hsa-miR-26b-5p	USP9X	17	0.024459
hsa-miR-26b-5p	RNF6	17	0.0252792
hsa-miR-26b-5p	MTDH	17	0.0345577
hsa-miR-26b-5p	CHORDC1	17	0.0429504
hsa-miR-27a-3p	RPS6KA5	10	5.82e-05
hsa-miR-27a-3p	FBXW7	10	0.0098936
hsa-miR-29c-3p	REST	15	0.014545
hsa-miR-301a-3p	RPS6KA5	6	0.000321
hsa-miR-301a-3p	SECISBP2L	6	0.0026053
hsa-miR-301a-3p	RFX7	6	0.0302007
hsa-miR-301b-3p	FMR1	8	1.38e-05
hsa-miR-301b-3p	RPS6KA5	8	0.0015015
hsa-miR-301b-3p	SECISBP2L	8	0.0024193
hsa-miR-301b-3p	BRWD1	8	0.0277139
hsa-miR-302e	HOOK3	8	0.0148998
hsa-miR-30b-5p	XPO1	21	0.0053465
hsa-miR-30b-5p	FBXO45	21	0.0068083
hsa-miR-30b-5p	PIP4K2A	21	0.0162485
hsa-miR-30d-5p	CHD1	17	0.0074311
hsa-miR-30d-5p	MIER3	17	0.0161683
hsa-miR-30d-5p	MTDH	17	0.0387043
hsa-miR-30d-5p	XPO1	17	0.0402341
hsa-miR-30d-5p	FBXO45	17	0.0460322
hsa-miR-30e-5p	CHD1	17	0.0074311
hsa-miR-30e-5p	MIER3	17	0.0161683
hsa-miR-30e-5p	MTDH	17	0.0387043
hsa-miR-30e-5p	XPO1	17	0.0402341
hsa-miR-30e-5p	FBXO45	17	0.0460322
hsa-miR-3148	RAD21	3	0.000869
hsa-miR-3163	CPEB2	28	0.00011
hsa-miR-3163	PAK2	28	0.0011858
hsa-miR-3163	FCHO2	28	0.0032786
hsa-miR-3163	PHIP	28	0.0051109
hsa-miR-3163	MED13	28	0.0062885
hsa-miR-3163	UBN2	28	0.0075548
hsa-miR-3163	FRS2	28	0.0084719
hsa-miR-3163	PPP3R1	28	0.0107639
hsa-miR-3163	RNF11	28	0.0267223
hsa-miR-3163	ELF2	28	0.0327997
hsa-miR-3163	RAB18	28	0.0333196
hsa-miR-3163	SDE2	28	0.0360971
hsa-miR-3163	MSI2	28	0.0454442
hsa-miR-32-5p	PTAR1	28	0.0394449
hsa-miR-32-5p	EDEM1	28	0.0457331
hsa-miR-32-5p	MAP1B	28	0.0484409
hsa-miR-3613-3p	FOXN2	28	0.0074635
hsa-miR-3613-3p	CNOT6L	28	0.0186442
hsa-miR-3613-3p	MBNL3	28	0.0345359
hsa-miR-3666	RPS6KA5	6	0.000321
hsa-miR-3666	SECISBP2L	6	0.0026053
hsa-miR-3666	RFX7	6	0.0302007
hsa-miR-367-3p	EDEM1	7	0.0168743
hsa-miR-374a-5p	UBE3A	2	0.009776
hsa-miR-374b-5p	UBE3A	2	0.009776
hsa-miR-3924	PHIP	4	0.032741
hsa-miR-424-5p	MTMR3	19	0.0157816
hsa-miR-424-5p	ATG14	19	0.0211724
hsa-miR-4255	FRS2	2	9.98e-05
hsa-miR-4255	LCOR	2	0.000315
hsa-miR-4255	SUCO	2	0.0011728
hsa-miR-4262	ZNF780B	3	0.0024972
hsa-miR-4262	PTBP3	3	0.0049758
hsa-miR-4262	TNPO1	3	0.0174266
hsa-miR-4282	DICER1	9	0.020423
hsa-miR-4282	LCOR	9	0.0338079
hsa-miR-4295	RPS6KA5	6	0.000321
hsa-miR-4295	SECISBP2L	6	0.0026053
hsa-miR-4295	RFX7	6	0.0302007
hsa-miR-4465	RHOQ	4	0
hsa-miR-4465	UBR3	4	1.2e-06
hsa-miR-4465	CREBRF	4	0.000756
hsa-miR-4465	NUS1	4	0.0070724
hsa-miR-4465	OTUD4	4	0.0223852
hsa-miR-4500	COIL	5	0.0103553
hsa-miR-4524a-5p	TMEM245	4	0.000908
hsa-miR-4524a-5p	RECK	4	0.0055559
hsa-miR-4524b-5p	TMEM245	4	0.000908
hsa-miR-4524b-5p	RECK	4	0.0055559
hsa-miR-454-3p	RPS6KA5	8	0.0014584
hsa-miR-4668-3p	ZDHHC21	2	0.0278107
hsa-miR-4719	ZBTB43	2	0.0014513
hsa-miR-4719	ZBTB34	2	0.0251436
hsa-miR-4775	PTBP2	7	0.0022833
hsa-miR-4775	SVIP	7	0.0429091
hsa-miR-497-5p	MTMR3	19	0.0157816
hsa-miR-497-5p	ATG14	19	0.0211724
hsa-miR-5011-5p	EPM2AIP1	184	2.25e-05
hsa-miR-5011-5p	NAA25	184	2.42e-05
hsa-miR-5011-5p	LRP6	184	2.9e-05
hsa-miR-5011-5p	RABGAP1	184	4.78e-05
hsa-miR-5011-5p	MAP3K12	184	5.79e-05
hsa-miR-5011-5p	PHIP	184	0.000102
hsa-miR-5011-5p	ZNF318	184	0.000107
hsa-miR-5011-5p	DTX4	184	0.000161
hsa-miR-5011-5p	CEP97	184	0.000214
hsa-miR-5011-5p	SENP1	184	0.000214
hsa-miR-5011-5p	ARID3A	184	0.000266
hsa-miR-5011-5p	INSIG2	184	0.000296
hsa-miR-5011-5p	CRIM1	184	0.000304
hsa-miR-5011-5p	ROCK2	184	0.00033
hsa-miR-5011-5p	ABHD13	184	0.000352
hsa-miR-5011-5p	SIK3	184	0.000713
hsa-miR-5011-5p	CREBRF	184	0.000885
hsa-miR-5011-5p	GSK3B	184	0.0011197
hsa-miR-5011-5p	USP25	184	0.001368
hsa-miR-5011-5p	ZDHHC5	184	0.0015318
hsa-miR-5011-5p	GPATCH11	184	0.0015471
hsa-miR-5011-5p	POU2F1	184	0.0017246
hsa-miR-5011-5p	UNK	184	0.0021496
hsa-miR-5011-5p	DDX6	184	0.0022095
hsa-miR-5011-5p	SMARCAD1	184	0.0025659
hsa-miR-5011-5p	ZBTB7A	184	0.0027542
hsa-miR-5011-5p	MCAM	184	0.0031847
hsa-miR-5011-5p	NRIP1	184	0.0034175
hsa-miR-5011-5p	CREB1	184	0.0037648
hsa-miR-5011-5p	BCORL1	184	0.004452
hsa-miR-5011-5p	ZRANB1	184	0.0054282
hsa-miR-5011-5p	CDON	184	0.0070039
hsa-miR-5011-5p	PTPRJ	184	0.0084993
hsa-miR-5011-5p	KAT6A	184	0.0087328
hsa-miR-5011-5p	PHACTR2	184	0.0092625
hsa-miR-5011-5p	MYADM	184	0.0099689
hsa-miR-5011-5p	RSBN1L	184	0.0104047
hsa-miR-5011-5p	CD2AP	184	0.010468
hsa-miR-5011-5p	DOCK4	184	0.0104692
hsa-miR-5011-5p	IL6ST	184	0.0106528
hsa-miR-5011-5p	DDX52	184	0.0109836
hsa-miR-5011-5p	ERC1	184	0.0110897
hsa-miR-5011-5p	DHX36	184	0.0118276
hsa-miR-5011-5p	MYBL1	184	0.0120677
hsa-miR-5011-5p	CARF	184	0.0124667
hsa-miR-5011-5p	XRN1	184	0.0125468
hsa-miR-5011-5p	WNT5A	184	0.0126206
hsa-miR-5011-5p	KCNN3	184	0.0133371
hsa-miR-5011-5p	NEGR1	184	0.014205
hsa-miR-5011-5p	ELF2	184	0.0157997
hsa-miR-5011-5p	FKBP14	184	0.0158555
hsa-miR-5011-5p	STAM	184	0.0170624
hsa-miR-5011-5p	UNG	184	0.0172713
hsa-miR-5011-5p	G3BP2	184	0.0175085
hsa-miR-5011-5p	PPP4R2	184	0.0193608
hsa-miR-5011-5p	B4GALT6	184	0.0224078
hsa-miR-5011-5p	POU2F2	184	0.0226407
hsa-miR-5011-5p	TRIM13	184	0.0226516
hsa-miR-5011-5p	IGF1R	184	0.0226996
hsa-miR-5011-5p	SNRK	184	0.0304886
hsa-miR-5011-5p	L2HGDH	184	0.0310789
hsa-miR-5011-5p	RNF6	184	0.0320307
hsa-miR-5011-5p	ITPRIPL2	184	0.0327772
hsa-miR-5011-5p	NUFIP2	184	0.0355088
hsa-miR-5011-5p	MBNL3	184	0.0361289
hsa-miR-5011-5p	SPATA2	184	0.0484961
hsa-miR-5011-5p	PLEKHA6	184	0.0485238
hsa-miR-5011-5p	STYX	184	0.0488094
hsa-miR-519a-3p	HBP1	11	0.0089008
hsa-miR-519b-3p	HBP1	11	0.0089008
hsa-miR-519c-3p	HBP1	11	0.0089008
hsa-miR-519d-3p	ELK4	38	0.00022
hsa-miR-519d-3p	FRS2	38	0.000392
hsa-miR-519d-3p	ZBTB7A	38	0.0061434
hsa-miR-519d-3p	FYCO1	38	0.0132904
hsa-miR-519d-3p	REST	38	0.0227324
hsa-miR-519d-3p	KLHL28	38	0.0253294
hsa-miR-519d-3p	RPS6KA5	38	0.0254809
hsa-miR-519d-3p	MAP3K14	38	0.029543
hsa-miR-519d-3p	KMT2B	38	0.0324297
hsa-miR-519d-3p	CCND1	38	0.03362
hsa-miR-519d-3p	AKTIP	38	0.0389605
hsa-miR-519d-3p	ZNF800	38	0.0438627
hsa-miR-519d-3p	FCHO2	38	0.0482132
hsa-miR-526b-3p	FRS2	25	0.000745
hsa-miR-526b-3p	ZBTB7A	25	0.007583
hsa-miR-526b-3p	ELK4	25	0.0117821
hsa-miR-526b-3p	ARHGAP12	25	0.0124825
hsa-miR-526b-3p	MAP3K2	25	0.0143158
hsa-miR-526b-3p	BNIP2	25	0.0144304
hsa-miR-526b-3p	KLHL28	25	0.0227552
hsa-miR-526b-3p	FCHO2	25	0.0245624
hsa-miR-548a-5p	CEP120	2	0.0359767
hsa-miR-548ab	CEP120	2	0.0359767
hsa-miR-548ad-5p	CEP120	2	0.0359767
hsa-miR-548ae-3p	DYNC1LI2	6	0.0168816
hsa-miR-548ae-3p	FOXN2	6	0.0458339
hsa-miR-548ae-5p	CEP120	2	0.0359767
hsa-miR-548ah-3p	DYNC1LI2	6	0.0168816
hsa-miR-548ah-3p	FOXN2	6	0.0458339
hsa-miR-548aj-3p	DYNC1LI2	6	0.0168816
hsa-miR-548aj-3p	FOXN2	6	0.0458339
hsa-miR-548ak	CEP120	2	0.0359767
hsa-miR-548am-3p	DYNC1LI2	6	0.0168816
hsa-miR-548am-3p	FOXN2	6	0.0458339
hsa-miR-548am-5p	CEP120	2	0.0359767
hsa-miR-548ap-5p	CEP120	2	0.0359767
hsa-miR-548aq-3p	DYNC1LI2	6	0.0168816
hsa-miR-548aq-3p	FOXN2	6	0.0458339
hsa-miR-548aq-5p	CEP120	2	0.0359767
hsa-miR-548ar-5p	CEP120	2	0.0359767
hsa-miR-548as-5p	CEP120	2	0.0359767
hsa-miR-548au-5p	CEP120	2	0.0359767
hsa-miR-548ay-5p	CEP120	2	0.0359767
hsa-miR-548b-5p	CEP120	2	0.0359767
hsa-miR-548bb-5p	CEP120	2	0.0359767
hsa-miR-548c-3p	TMTC3	29	0.000771
hsa-miR-548c-3p	BMPR2	29	0.002244
hsa-miR-548c-3p	ELK4	29	0.002352
hsa-miR-548c-3p	ATF7IP	29	0.0056063
hsa-miR-548c-3p	FCHO2	29	0.0063786
hsa-miR-548c-3p	NEDD1	29	0.0071024
hsa-miR-548c-3p	ELMOD2	29	0.0080477
hsa-miR-548c-3p	PURB	29	0.009488
hsa-miR-548c-5p	CEP120	2	0.0359767
hsa-miR-548d-5p	CEP120	2	0.0359767
hsa-miR-548h-5p	CEP120	2	0.0359767
hsa-miR-548j-3p	DYNC1LI2	6	0.0168816
hsa-miR-548j-3p	FOXN2	6	0.0458339
hsa-miR-548j-5p	CEP120	2	0.0359767
hsa-miR-548o-5p	CEP120	2	0.0359767
hsa-miR-548w	CEP120	2	0.0359767
hsa-miR-548x-3p	DYNC1LI2	6	0.0168816
hsa-miR-548x-3p	FOXN2	6	0.0458339
hsa-miR-548y	CEP120	2	0.0359767
hsa-miR-559	CEP120	2	0.0359767
hsa-miR-5692a	TIPARP	10	5.08e-05
hsa-miR-5692a	ATP13A3	10	0.0265347
hsa-miR-5692a	HIF1A	10	0.0449562
hsa-miR-5696	IPO7	3	0.0403591
hsa-miR-5698	NLGN2	3	0.0066787
hsa-miR-5698	PPP1R9B	3	0.0276346
hsa-miR-590-3p	TMX3	13	2.59e-05
hsa-miR-590-3p	PTBP2	13	0.000105
hsa-miR-590-3p	AEBP2	13	0.000373
hsa-miR-590-3p	CHIC1	13	0.0039295
hsa-miR-590-3p	PHC3	13	0.0044271
hsa-miR-590-3p	PEX13	13	0.0098969
hsa-miR-590-3p	MBNL1	13	0.0138592
hsa-miR-590-3p	DENND4C	13	0.0239367
hsa-miR-590-3p	SVIP	13	0.0283089
hsa-miR-590-3p	TMEM33	13	0.0359251
hsa-miR-607	NRBF2	8	0.0093742
hsa-miR-607	KANSL1L	8	0.0160803
hsa-miR-607	PTBP3	8	0.0221933
hsa-miR-651-3p	CTNND1	3	0.0042647
hsa-miR-651-3p	PPP3R1	3	0.0047225
hsa-miR-651-3p	YWHAQ	3	0.0233422
hsa-miR-6838-5p	MTMR3	19	0.0157816
hsa-miR-6838-5p	ATG14	19	0.0211724
hsa-miR-6867-5p	CREBRF	88	0.0001
hsa-miR-6867-5p	KATNAL1	88	0.000173
hsa-miR-6867-5p	EHD3	88	0.0015526
hsa-miR-6867-5p	CHST2	88	0.0054686
hsa-miR-6867-5p	RALGAPB	88	0.0126986
hsa-miR-6867-5p	PPP2R1B	88	0.0128601
hsa-miR-6867-5p	VAMP4	88	0.0132268
hsa-miR-6867-5p	PPP1R16B	88	0.0321678
hsa-miR-6867-5p	KAT6A	88	0.033037
hsa-miR-6867-5p	GTF2H1	88	0.037022
hsa-miR-6867-5p	LATS2	88	0.0399906
hsa-miR-6867-5p	CHORDC1	88	0.0412432
hsa-miR-6867-5p	MPEG1	88	0.0458483
hsa-miR-6873-3p	TNS1	4	0.0208351
hsa-miR-7-5p	C5ORF22	2	0.0319756
hsa-miR-8485	CDK6	146	3.3e-06
hsa-miR-8485	CD36	146	0.000277
hsa-miR-8485	TNRC6C	146	0.0016868
hsa-miR-8485	CNOT6	146	0.0026316
hsa-miR-8485	MMS22L	146	0.0032337
hsa-miR-8485	CRIM1	146	0.006148
hsa-miR-8485	AAK1	146	0.0101288
hsa-miR-8485	C21ORF91	146	0.0112101
hsa-miR-8485	DTNA	146	0.0131852
hsa-miR-8485	SLC44A1	146	0.0172558
hsa-miR-8485	TNPO1	146	0.019877
hsa-miR-8485	TFCP2	146	0.021297
hsa-miR-8485	RABGAP1	146	0.0216212
hsa-miR-8485	ETS1	146	0.0235807
hsa-miR-8485	MDGA1	146	0.0270836
hsa-miR-8485	FLT1	146	0.0273018
hsa-miR-8485	UBN2	146	0.0309954
hsa-miR-8485	CYLD	146	0.0318158
hsa-miR-8485	GSK3B	146	0.0321735
hsa-miR-8485	ATP9A	146	0.032581
hsa-miR-8485	ANKRD44	146	0.0330871
hsa-miR-8485	FAM126B	146	0.0351934
hsa-miR-8485	SMCHD1	146	0.0395434
hsa-miR-8485	TNFSF4	146	0.0446684
hsa-miR-8485	MYADM	146	0.0452722
hsa-miR-8485	QSOX2	146	0.0486107
hsa-miR-92a-3p	UBXN4	26	0.0025356
hsa-miR-92a-3p	MORC3	26	0.0056144
hsa-miR-92a-3p	PTEN	26	0.0108548
hsa-miR-92a-3p	LATS2	26	0.0109518
hsa-miR-92a-3p	MAP1B	26	0.016824
hsa-miR-92a-3p	EDEM1	26	0.0170007
hsa-miR-92b-3p	MAP1B	26	0.0052213
hsa-miR-92b-3p	RAB23	26	0.0263631
hsa-miR-92b-3p	MORC3	26	0.0316684
hsa-miR-92b-3p	EDEM1	26	0.0474264
hsa-miR-93-5p	ELK4	46	0.000425
hsa-miR-93-5p	FRS2	46	0.000643
hsa-miR-93-5p	FCHO2	46	0.0016
hsa-miR-93-5p	BRMS1L	46	0.00174
hsa-miR-93-5p	ITGB8	46	0.0018191
hsa-miR-93-5p	PHC3	46	0.0037626
hsa-miR-93-5p	FYCO1	46	0.005434
hsa-miR-93-5p	REST	46	0.0074325
hsa-miR-93-5p	RPS6KA5	46	0.0082133
hsa-miR-93-5p	ZBTB7A	46	0.0089069
hsa-miR-93-5p	CNOT4	46	0.0182645
hsa-miR-93-5p	ZNF800	46	0.0232665
hsa-miR-93-5p	CCND1	46	0.0416467
hsa-miR-93-5p	KLHL28	46	0.0445766
hsa-miR-98-5p	ZNF644	5	0.0193465
ILF3	HLA-DRA	2	0.0010844
ILF3	HLA-DQA1	2	0.0327897
IRF1	CCNE1	24	7.19e-05
IRF1	IRF2	24	0.0081388
IRF1	DDX58	24	0.0168304
IRF1	CDK2	24	0.0372648
JUN	NOS3	39	6.6e-05
JUN	SPI1	39	0.0055347
JUN	ELN	39	0.0065905
JUN	ITGB8	39	0.0115528
JUN	CSF1	39	0.0158498
JUN	GSTP1	39	0.0228541
JUN	CDKN1A	39	0.0248362
JUN	GJA1	39	0.0390828
JUN	CTSL	39	0.0459201
JUN	VEGFA	39	0.0461083
JUND	BCL6	7	0.01796
KLF2	CCR5	4	0.0024284
KLF2	NOS3	4	0.0036131
KLF2	SELL	4	0.0155747
KLF8	VIM	3	0.0224969
KLF8	FN1	3	0.0266993
MYB	ICAM1	8	0.0069761
MYC	XPO1	42	0.000201
MYC	PTBP1	42	0.000317
MYC	CCNE1	42	0.000545
MYC	CDK2	42	0.0012507
MYC	SRSF1	42	0.0027566
MYC	PMAIP1	42	0.0100308
MYC	CCND1	42	0.0107017
MYC	BMI1	42	0.0109671
MYC	CREBBP	42	0.0133407
MYC	CBFB	42	0.014162
MYC	TFAM	42	0.0194015
MYC	PRDX3	42	0.0210048
MYC	CDCA7	42	0.0215267
MYC	CDC25C	42	0.0232284
MYC	HLA-F	42	0.0317692
MYC	HLA-E	42	0.0433466
MYC	IPO7	42	0.044481
MYCN	MCM10	17	0.0056389
MYCN	BIRC5	17	0.01994
NFKB1	OPTN	129	5.07e-05
NFKB1	VEGFA	129	0.000166
NFKB1	CXCL12	129	0.0015172
NFKB1	GSTP1	129	0.0016834
NFKB1	CTCF	129	0.0030953
NFKB1	NOS3	129	0.0048461
NFKB1	FN1	129	0.0049949
NFKB1	PDK4	129	0.0051954
NFKB1	EGFR	129	0.0081772
NFKB1	CARM1	129	0.008755
NFKB1	CRMP1	129	0.0100336
NFKB1	CDKN1A	129	0.0108939
NFKB1	CARD8	129	0.0199495
NFKB1	BMP2	129	0.0202575
NFKB1	PTGDS	129	0.0206553
NFKB1	POU2F2	129	0.0238371
NFKB1	CFLAR	129	0.0287646
NFKB1	FLT4	129	0.0326673
NFKB1	PDE7A	129	0.0329872
NFKB1	CCL5	129	0.037537
NFKB1	HMOX1	129	0.0386699
NFKB1	HDAC7	129	0.0412506
NFKB1	A2M	129	0.0426548
NFKB1	HYAL1	129	0.0431693
NFKB1	CD28	129	0.0458455
NFKB1	IL2RA	129	0.0493179
NFKB1	HPSE	129	0.0496505
PARP1	FBN1	6	2.9e-05
PARP1	SNAI1	6	0.000543
PARP1	VIM	6	0.0034147
PARP1	FN1	6	0.0036286
PARP1	SERPINF1	6	0.0047526
PARP1	THBD	6	0.0172949
PARP1	SERPINE1	6	0.0353404
PML	EP300	3	0.0126178
PML	HIPK2	3	0.0426815
POU2F1	VWF	8	0.0169093
PPARA	IL6R	11	0.024693
PPARG	CSF1	13	8.8e-06
PPARG	CD36	13	0.000783
PPARG	ICAM1	13	0.0012213
PPARG	FGF1	13	0.0429748
PTTG1	TIMP2	6	0.0493467
RARA	HCK	3	0.027624
RB1	CDK1	6	0.0445018
RBMX	FOS	2	0.0214864
RBMX	JUNB	2	0.0318109
RELA	OPTN	132	0.000176
RELA	VEGFA	132	0.000272
RELA	NOS3	132	0.0045201
RELA	POU2F2	132	0.0054791
RELA	PDK4	132	0.0065424
RELA	GSTP1	132	0.0073236
RELA	STAT1	132	0.008932
RELA	CXCL12	132	0.0127728
RELA	HLA-A	132	0.0169466
RELA	GADD45G	132	0.0189206
RELA	HYAL1	132	0.0242941
RELA	CARM1	132	0.0311918
RELA	GTF2B	132	0.0316333
RELA	CDKN1A	132	0.0316499
RELA	FLT4	132	0.0330498
RELA	CFLAR	132	0.0416719
RELA	NOS2	132	0.0447327
RFX1	CIITA	6	0.0061429
RFX1	FGF1	6	0.0250695
RFX1	HLA-DPB1	6	0.0467495
RFX5	HLA-DQA1	8	0.004481
RFX5	HLA-DPB1	8	0.0414994
RFXANK	HLA-DQA1	8	0.004481
RFXANK	HLA-DPB1	8	0.0414994
RFXAP	HLA-DQA1	8	0.004481
RFXAP	HLA-DPB1	8	0.0414994
RUNX3	CD36	8	9.83e-05
SATB1	IL2RA	2	0.000158
SATB1	SPI1	2	0.0049619
SATB1	CYBB	2	0.0253277
SIRT1	HIC1	11	0.0108163
SMAD3	FSTL3	9	3.54e-05
SMAD3	ANGPTL4	9	0.000446
SMAD3	TNC	9	0.0027981
SMAD3	FST	9	0.0358719
SMAD4	FSTL3	6	0.005943
SNAI1	FN1	2	0.0024003
SNAI1	THBS1	2	0.0104151
SNAI1	SNAI1	2	0.0167936
SOX4	KMT2A	2	7e-07
SOX4	AGO1	2	0.000238
SOX4	DHX9	2	0.0223908
SP1	HRAS	233	6.91e-05
SP1	CDK6	233	7.15e-05
SP1	B4GALT5	233	0.000121
SP1	NOS3	233	0.000149
SP1	BACE1	233	0.000288
SP1	ADAM10	233	0.000324
SP1	BAG2	233	0.000374
SP1	PTGIR	233	0.000705
SP1	ERBB2	233	0.00095
SP1	ODC1	233	0.0011378
SP1	AMACR	233	0.0011879
SP1	CD99	233	0.0014101
SP1	TERF2	233	0.0014718
SP1	CTSL	233	0.0015281
SP1	MTA1	233	0.0018247
SP1	MDM2	233	0.0018958
SP1	CRMP1	233	0.0029162
SP1	C4A	233	0.0033481
SP1	CREB1	233	0.0046059
SP1	APAF1	233	0.0055592
SP1	POLD2	233	0.0056601
SP1	SNAPC1	233	0.0057481
SP1	ALOX5	233	0.0058212
SP1	HSD17B11	233	0.0063695
SP1	CXCL14	233	0.0064509
SP1	ABCB8	233	0.0068501
SP1	CBFB	233	0.006988
SP1	MYBL1	233	0.0076164
SP1	COL1A1	233	0.00786
SP1	CD151	233	0.007997
SP1	SIGIRR	233	0.0085825
SP1	HAS2	233	0.0087127
SP1	UGCG	233	0.009622
SP1	LOXL4	233	0.0100098
SP1	CENPH	233	0.010289
SP1	NDUFV1	233	0.0108221
SP1	FES	233	0.010948
SP1	EDNRB	233	0.0110072
SP1	GJA1	233	0.0126722
SP1	FXR2	233	0.0127991
SP1	NF1	233	0.0128537
SP1	IGF1R	233	0.0144153
SP1	E2F1	233	0.016509
SP1	ALOX12	233	0.0167009
SP1	DPYSL2	233	0.0174976
SP1	TIMP1	233	0.017512
SP1	PTEN	233	0.0190589
SP1	AHR	233	0.0205719
SP1	FAS	233	0.0221073
SP1	PSEN1	233	0.0223176
SP1	HTT	233	0.0258916
SP1	KCNH2	233	0.0261116
SP1	GIPR	233	0.0277891
SP1	PDGFC	233	0.0286052
SP1	ST6GAL1	233	0.0289362
SP1	PTN	233	0.0290548
SP1	MAT2B	233	0.0297598
SP1	WAS	233	0.0307674
SP1	MIF	233	0.0319833
SP1	SGPL1	233	0.0323236
SP1	CAV1	233	0.0338233
SP1	BRD7	233	0.034233
SP1	XPC	233	0.0372235
SP1	TAF7	233	0.03772
SP1	FOXM1	233	0.0379443
SP1	MET	233	0.0416176
SP1	LSP1	233	0.0419011
SP1	GSTP1	233	0.0451806
SP1	CDKN2B	233	0.0461059
SP1	ACAN	233	0.0479002
SP1	PSIP1	233	0.0483404
SP1	STK11	233	0.0484532
SP3	NOS3	43	0.0026905
SP3	CTSL	43	0.0101479
SP3	FBLN1	43	0.0146939
SP3	CENPH	43	0.0228107
SPI1	IFIT3	27	0.0181955
SPI1	HCK	27	0.0323169
SRF	CREB1	12	0.0455158
STAT1	CTSB	30	0.0033096
STAT1	HMOX1	30	0.0135222
STAT1	CCR1	30	0.0232331
STAT1	IL1B	30	0.0305925
STAT1	IRF7	30	0.0414548
STAT3	LCAT	56	0.0150219
STAT3	CFLAR	56	0.0181067
STAT6	STAT1	10	0.0015353
TCF4	VCAN	2	0.0098261
TCF4	VIM	2	0.0151106
TFAP2A	NME3	20	0.0443566
TFDP1	CDK1	2	0.027264
TFDP1	DHFR	2	0.0466164
TP53	RECQL4	76	0.0014823
TP53	HSP90AB1	76	0.006064
TP53	XPO1	76	0.0088214
TP53	CABLES1	76	0.0091509
TP53	HRAS	76	0.0112113
TP53	GPNMB	76	0.0225092
TP53	UHRF1	76	0.0308846
TP53	CDK2	76	0.0388383
TP53	IPO7	76	0.039415
TP53	RB1	76	0.0436933
TWIST1	FN1	13	0.000416
TWIST1	RAP1A	13	0.0128432
TWIST1	BMI1	13	0.0192839
TWIST1	ILK	13	0.0394977
TWIST2	ITGB1	9	0.0241373
TWIST2	FN1	9	0.0272011
USF1	CTSB	17	0.000832
USF1	TCN2	17	0.0054733
USF1	HMOX1	17	0.0095149
USF1	ASPH	17	0.0119602
USF1	CD2	17	0.0133896
USF2	HMOX1	14	0.000711
USF2	CD2	14	0.0041665
USF2	TCN2	14	0.0105694
USF2	CTSB	14	0.0204787
USF2	ASPH	14	0.0238741
VHL	ANGPT2	3	0.0114272
WT1	ETS1	9	9e-06
WT1	PODXL	9	2.19e-05
WT1	THBS1	9	0.0020334
WT1	ITGAX	9	0.0197298
WT1	IL2RB	9	0.0316512
YBX1	SUMO1	9	0
YBX1	KPNA2	9	0.0016694
YBX1	RBBP8	9	0.0018874
YBX1	TOP2A	9	0.0056424
YBX1	ANAPC4	9	0.0070091
YY1	CCR5	27	0.0035876
YY1	TDO2	27	0.0096504
YY1	HAS2	27	0.018359
YY1	COX7C	27	0.035786

## Sheet: Table S5
Table S6. Differential expression analysis results
Genes significantly upregulated in miR-8485-transfected HCT116 COAD cells													Genes significantly downregulated in miR-8485-transfected HCT116 COAD cells
Gene_name	log2FoldChange	pvalue	Adjused P	gene_chr	gene_start	gene_end	gene_strand	gene_length	gene_biotype	gene_description	tf_family		Gene_name	log2FoldChange	pvalue	Adjused P	gene_chr	gene_start	gene_end	gene_strand	gene_length	gene_biotype	gene_description	tf_family
PPP1R14B	1.42788	2.23197e-161	1.42859e-158	11	64244480	64246941	-	1655	protein_coding	protein phosphatase 1 regulatory inhibitor subunit 14B [Source:HGNC Symbol;Acc:HGNC:9057]	-		CCND1	-3.19376	0	0	11	69641087	69654474	+	4830	protein_coding	cyclin D1 [Source:HGNC Symbol;Acc:HGNC:1582]	-
DANCR	1.47988	1.78241e-119	6.22527e-117	4	52712404	52720351	+	2285	processed_transcript	differentiation antagonizing non-protein coding RNA [Source:HGNC Symbol;Acc:HGNC:28964]	-		SLC25A6	-3.50424	0	0	X	1386152	1392724	-	2164	protein_coding	solute carrier family 25 member 6 [Source:HGNC Symbol;Acc:HGNC:10992]	-
RGS2	2.03001	8.14663e-103	2.09845e-100	1	192809039	192812283	+	2096	protein_coding	regulator of G protein signaling 2 [Source:HGNC Symbol;Acc:HGNC:9998]	-		RAB7A	-3.73806	0	0	3	128726122	128814796	+	2717	protein_coding	RAB7A, member RAS oncogene family [Source:HGNC Symbol;Acc:HGNC:9788]	-
BBC3	1.81628	1.30672e-102	3.32538e-100	19	47220822	47232766	-	3180	protein_coding	BCL2 binding component 3 [Source:HGNC Symbol;Acc:HGNC:17868]	-		TINAGL1	-2.08502	0	0	1	31576485	31587686	+	5281	protein_coding	tubulointerstitial nephritis antigen like 1 [Source:HGNC Symbol;Acc:HGNC:19168]	-
EIF3F	0.890534	2.28433e-97	5.54593e-95	11	7970251	8001862	+	9431	protein_coding	eukaryotic translation initiation factor 3 subunit F [Source:HGNC Symbol;Acc:HGNC:3275]	-		ZDHHC20	-2.34017	0	0	13	21372573	21459370	-	5574	protein_coding	zinc finger DHHC-type containing 20 [Source:HGNC Symbol;Acc:HGNC:20749]	-
KLHDC3	1.25441	6.44778e-90	1.44883e-87	6	43014103	43021298	+	2019	protein_coding	kelch domain containing 3 [Source:HGNC Symbol;Acc:HGNC:20704]	-		GSN	-3.46512	0	0	9	121207794	121332843	+	11018	protein_coding	gelsolin [Source:HGNC Symbol;Acc:HGNC:4620]	-
MDK	1.04927	1.88444e-89	4.18981e-87	11	46380756	46383837	+	2196	protein_coding	midkine [Source:HGNC Symbol;Acc:HGNC:6972]	-		ALDH1A3	-1.71521	8.74912e-306	2.63998e-302	15	100877714	100916626	+	5772	protein_coding	aldehyde dehydrogenase 1 family member A3 [Source:HGNC Symbol;Acc:HGNC:409]	-
APEX1	0.905031	4.48828e-86	9.48014e-84	14	20455191	20457772	+	1886	protein_coding	apurinic/apyrimidinic endodeoxyribonuclease 1 [Source:HGNC Symbol;Acc:HGNC:587]	-		ITGA3	-1.60642	7.57974e-302	2.00124e-298	17	50055968	50090481	+	9802	protein_coding	integrin subunit alpha 3 [Source:HGNC Symbol;Acc:HGNC:6139]	-
CTXN1	1.2942	1.91957e-83	3.71975e-81	19	7924485	7926166	-	1274	protein_coding	cortexin 1 [Source:HGNC Symbol;Acc:HGNC:31108]	-		CTSD	-3.22766	2.1521e-267	5.05074e-264	11	1752752	1764573	-	3126	protein_coding	cathepsin D [Source:HGNC Symbol;Acc:HGNC:2529]	-
SOX4	0.970812	1.72726e-82	3.28678e-80	6	21592768	21598619	+	5852	protein_coding	SRY-box 4 [Source:HGNC Symbol;Acc:HGNC:11200]	HMG		CBX1	-1.97236	1.11326e-245	2.35143e-242	17	48070052	48101521	-	3087	protein_coding	chromobox 1 [Source:HGNC Symbol;Acc:HGNC:1551]	-
EEF1A2	0.775737	1.71527e-81	3.07033e-79	20	63488012	63499322	-	4910	protein_coding	eukaryotic translation elongation factor 1 alpha 2 [Source:HGNC Symbol;Acc:HGNC:3192]	-		SIGMAR1	-2.93478	4.32913e-241	8.31272e-238	9	34634722	34637809	-	2196	protein_coding	sigma non-opioid intracellular receptor 1 [Source:HGNC Symbol;Acc:HGNC:8157]	-
G3BP2	1.01293	4.9963e-78	8.05587e-76	4	75642782	75724525	-	7183	protein_coding	G3BP stress granule assembly factor 2 [Source:HGNC Symbol;Acc:HGNC:30291]	-		MKI67	-2.14266	2.22519e-226	3.9167e-223	10	128096659	128126385	-	12807	protein_coding	marker of proliferation Ki-67 [Source:HGNC Symbol;Acc:HGNC:7107]	-
TPM4	0.88276	2.24356e-77	3.56304e-75	19	16067021	16103005	+	8632	protein_coding	tropomyosin 4 [Source:HGNC Symbol;Acc:HGNC:12013]	-		CPOX	-1.26401	4.58928e-221	7.45652e-218	3	98579446	98593723	-	3232	protein_coding	coproporphyrinogen oxidase [Source:HGNC Symbol;Acc:HGNC:2321]	-
PLCD3	1.06371	4.63856e-75	6.94862e-73	17	45108967	45133354	-	6740	protein_coding	phospholipase C delta 3 [Source:HGNC Symbol;Acc:HGNC:9061]	-		CLDND1	-1.71238	8.92549e-219	1.3466e-215	3	98497912	98523066	-	5217	protein_coding	claudin domain containing 1 [Source:HGNC Symbol;Acc:HGNC:1322]	-
MIR100HG	1.22034	1.94659e-74	2.85527e-72	11	122028327	122556721	-	19385	processed_transcript	mir-100-let-7a-2-mir-125b-1 cluster host gene [Source:HGNC Symbol;Acc:HGNC:39522]	-		HMGA1	-1.56339	3.54943e-218	4.99806e-215	6	34236873	34246231	+	2327	protein_coding	high mobility group AT-hook 1 [Source:HGNC Symbol;Acc:HGNC:5010]	HMGI/HMGY
H3F3A	0.832434	4.21777e-74	6.10191e-72	1	226061851	226072001	+	3146	protein_coding	H3 histone family member 3A [Source:HGNC Symbol;Acc:HGNC:4764]	-		TNS4	-2.66953	2.2876e-201	3.01991e-198	17	40475828	40501597	-	4847	protein_coding	tensin 4 [Source:HGNC Symbol;Acc:HGNC:24352]	-
UROS	1.05585	3.87713e-72	5.35246e-70	10	125784980	125823285	-	9532	protein_coding	uroporphyrinogen III synthase [Source:HGNC Symbol;Acc:HGNC:12592]	-		AKAP12	-1.29626	4.18894e-197	5.20464e-194	6	151239999	151358557	+	8741	protein_coding	A-kinase anchoring protein 12 [Source:HGNC Symbol;Acc:HGNC:370]	-
ODC1	0.761452	8.11319e-71	1.09851e-68	2	10439968	10448504	-	2968	protein_coding	ornithine decarboxylase 1 [Source:HGNC Symbol;Acc:HGNC:8109]	-		SERTAD2	-1.99377	7.02879e-195	8.2479e-192	2	64631621	64751005	-	6274	protein_coding	SERTA domain containing 2 [Source:HGNC Symbol;Acc:HGNC:30784]	-
PEBP1	0.680142	2.90385e-70	3.85755e-68	12	118135858	118145584	+	1780	protein_coding	phosphatidylethanolamine binding protein 1 [Source:HGNC Symbol;Acc:HGNC:8630]	-		ERRFI1	-1.3962	9.05504e-191	1.00663e-187	1	8004404	8026308	-	4186	protein_coding	ERBB receptor feedback inhibitor 1 [Source:HGNC Symbol;Acc:HGNC:18185]	-
LRRC75A-AS1	0.817512	4.02653e-68	5.15445e-66	17	16438822	16478678	+	3759	processed_transcript	LRRC75A antisense RNA 1 [Source:HGNC Symbol;Acc:HGNC:28619]	-		GDF15	-1.55554	5.58489e-188	5.89821e-185	19	18374731	18389176	+	2087	protein_coding	growth differentiation factor 15 [Source:HGNC Symbol;Acc:HGNC:30142]	-
FAM210B	1.49566	6.03057e-67	7.67335e-65	20	56358915	56368663	+	3577	protein_coding	family with sequence similarity 210 member B [Source:HGNC Symbol;Acc:HGNC:16102]	-		APP	-1.50438	4.2192e-187	4.24371e-184	21	25880550	26171128	-	6316	protein_coding	amyloid beta precursor protein [Source:HGNC Symbol;Acc:HGNC:620]	-
KDM6B	1.2132	1.68561e-66	2.11926e-64	17	7839904	7854796	+	7258	protein_coding	lysine demethylase 6B [Source:HGNC Symbol;Acc:HGNC:29012]	-		SH3GL1	-1.79334	1.93258e-181	1.85545e-178	19	4360370	4400547	-	3685	protein_coding	SH3 domain containing GRB2 like 1, endophilin A2 [Source:HGNC Symbol;Acc:HGNC:10830]	-
KIFC2	1.09915	4.60562e-65	5.59079e-63	8	144466043	144474202	+	4447	protein_coding	kinesin family member C2 [Source:HGNC Symbol;Acc:HGNC:29530]	-		PHLDA1	-1.23865	9.97176e-175	9.15755e-172	12	76025447	76033932	-	8069	protein_coding	pleckstrin homology like domain family A member 1 [Source:HGNC Symbol;Acc:HGNC:8933]	-
RPL3	0.529121	1.68694e-64	2.01309e-62	22	39312882	39320389	-	4787	protein_coding	ribosomal protein L3 [Source:HGNC Symbol;Acc:HGNC:10332]	-		SLC20A1	-1.44732	2.83294e-171	2.49322e-168	2	112645857	112663827	+	5577	protein_coding	solute carrier family 20 member 1 [Source:HGNC Symbol;Acc:HGNC:10946]	-
CCNB1IP1	1.04117	1.12448e-63	1.30501e-61	14	20311368	20333312	-	3680	protein_coding	cyclin B1 interacting protein 1 [Source:HGNC Symbol;Acc:HGNC:19437]	-		FGFRL1	-2.43867	4.26153e-169	3.60048e-166	4	1009936	1026897	+	4145	protein_coding	fibroblast growth factor receptor like 1 [Source:HGNC Symbol;Acc:HGNC:3693]	-
RCC2	0.768734	1.75207e-62	1.94775e-60	1	17406760	17439724	-	4126	protein_coding	regulator of chromosome condensation 2 [Source:HGNC Symbol;Acc:HGNC:30297]	-		LRRFIP1	-2.39895	1.22104e-168	9.91958e-166	2	237627576	237813682	+	11901	protein_coding	LRR binding FLII interacting protein 1 [Source:HGNC Symbol;Acc:HGNC:6702]	-
CPNE7	1.03022	1.79352e-61	1.95271e-59	16	89575768	89597246	+	3048	protein_coding	copine 7 [Source:HGNC Symbol;Acc:HGNC:2320]	-		SLC31A1	-3.17477	1.69896e-167	1.32909e-164	9	113221562	113264492	+	5127	protein_coding	solute carrier family 31 member 1 [Source:HGNC Symbol;Acc:HGNC:11016]	-
NIPSNAP1	0.903283	2.56796e-61	2.78156e-59	22	29554808	29581337	-	3067	protein_coding	nipsnap homolog 1 [Source:HGNC Symbol;Acc:HGNC:7827]	-		SCARB1	-1.68479	1.02812e-166	7.75567e-164	12	124776856	124882668	-	7741	protein_coding	scavenger receptor class B member 1 [Source:HGNC Symbol;Acc:HGNC:1664]	-
PLA2G12A	1.60683	8.96941e-61	9.5202e-59	4	109709989	109730077	-	5228	protein_coding	phospholipase A2 group XIIA [Source:HGNC Symbol;Acc:HGNC:18554]	-		TUBB4B	-1.02193	1.22482e-166	8.92091e-164	9	137241213	137243707	+	2111	protein_coding	tubulin beta 4B class IVb [Source:HGNC Symbol;Acc:HGNC:20771]	-
MARCKS	0.972035	1.14761e-58	1.15428e-56	6	113857362	113863471	+	4275	protein_coding	myristoylated alanine rich protein kinase C substrate [Source:HGNC Symbol;Acc:HGNC:6759]	-		ITGB4	-1.59553	6.49628e-166	4.57382e-163	17	75721328	75757818	+	6761	protein_coding	integrin subunit beta 4 [Source:HGNC Symbol;Acc:HGNC:6158]	-
MPST	1.14188	1.93632e-57	1.89347e-55	22	37019635	37029822	+	6760	protein_coding	mercaptopyruvate sulfurtransferase [Source:HGNC Symbol;Acc:HGNC:7223]	-		SNX2	-2.35481	1.63095e-165	1.11125e-162	5	122774996	122830108	+	4254	protein_coding	sorting nexin 2 [Source:HGNC Symbol;Acc:HGNC:11173]	-
MRFAP1	0.714623	3.64028e-57	3.47918e-55	4	6640091	6642745	+	2655	protein_coding	Morf4 family associated protein 1 [Source:HGNC Symbol;Acc:HGNC:24549]	-		HACD3	-2.05548	6.39485e-163	4.221e-160	15	65530418	65578352	+	7097	protein_coding	3-hydroxyacyl-CoA dehydratase 3 [Source:HGNC Symbol;Acc:HGNC:24175]	-
MEX3D	1.0455	3.98346e-56	3.67417e-54	19	1554669	1568058	-	2850	protein_coding	mex-3 RNA binding family member D [Source:HGNC Symbol;Acc:HGNC:16734]	-		NTSR1	-1.47589	4.97986e-156	3.09366e-153	20	62708837	62762771	+	4237	protein_coding	neurotensin receptor 1 [Source:HGNC Symbol;Acc:HGNC:8039]	-
TOP1MT	1.12532	1.33312e-55	1.20334e-53	8	143304384	143359979	-	6441	protein_coding	DNA topoisomerase I mitochondrial [Source:HGNC Symbol;Acc:HGNC:29787]	-		EHD2	-2.6851	1.77704e-154	1.07242e-151	19	47713343	47743134	+	3923	protein_coding	EH domain containing 2 [Source:HGNC Symbol;Acc:HGNC:3243]	-
ZNF276	1.16951	5.72224e-55	5.09979e-53	16	89720400	89740903	+	7427	protein_coding	zinc finger protein 276 [Source:HGNC Symbol;Acc:HGNC:23330]	zf-C2H2		F2RL1	-1.41114	2.52792e-153	1.48318e-150	5	76818933	76835315	+	2958	protein_coding	F2R like trypsin receptor 1 [Source:HGNC Symbol;Acc:HGNC:3538]	-
IMPDH2	0.609727	6.35352e-55	5.63862e-53	3	49024325	49029408	-	2773	protein_coding	inosine monophosphate dehydrogenase 2 [Source:HGNC Symbol;Acc:HGNC:6053]	-		DCBLD2	-1.00987	8.28601e-151	4.73019e-148	3	98795941	98901689	-	11274	protein_coding	discoidin, CUB and LCCL domain containing 2 [Source:HGNC Symbol;Acc:HGNC:24627]	-
GANAB	0.900143	2.52313e-54	2.21135e-52	11	62624826	62646726	-	5030	protein_coding	glucosidase II alpha subunit [Source:HGNC Symbol;Acc:HGNC:4138]	-		ARPC2	-1.25873	1.67961e-147	9.33596e-145	2	218217094	218254356	+	6562	protein_coding	actin related protein 2/3 complex subunit 2 [Source:HGNC Symbol;Acc:HGNC:705]	-
TSPAN8	2.23138	1.00096e-53	8.55966e-52	12	71125085	71441898	-	2519	protein_coding	tetraspanin 8 [Source:HGNC Symbol;Acc:HGNC:11855]	-		DUSP6	-1.43461	2.72093e-147	1.47363e-144	12	89347232	89353271	-	4632	protein_coding	dual specificity phosphatase 6 [Source:HGNC Symbol;Acc:HGNC:3072]	-
RPL13A	0.735852	4.96673e-53	4.11401e-51	19	49487554	49492308	+	2369	protein_coding	ribosomal protein L13a [Source:HGNC Symbol;Acc:HGNC:10304]	-		H1F0	-1.17029	4.02537e-147	2.12559e-144	22	37805093	37807436	+	2344	protein_coding	H1 histone family member 0 [Source:HGNC Symbol;Acc:HGNC:4714]	-
ACAP3	1.17217	8.81703e-53	7.19047e-51	1	1292376	1309609	-	8809	protein_coding	ArfGAP with coiled-coil, ankyrin repeat and PH domains 3 [Source:HGNC Symbol;Acc:HGNC:16754]	-		PTP4A2	-1.2392	2.97415e-143	1.53219e-140	1	31906421	31944856	-	6719	protein_coding	protein tyrosine phosphatase type IVA, member 2 [Source:HGNC Symbol;Acc:HGNC:9635]	-
RPS2	0.601594	3.47857e-51	2.69137e-49	16	1962052	1964860	-	2413	protein_coding	ribosomal protein S2 [Source:HGNC Symbol;Acc:HGNC:10404]	-		EZR	-0.938652	5.46615e-143	2.74895e-140	6	158765741	158819412	-	3342	protein_coding	ezrin [Source:HGNC Symbol;Acc:HGNC:12691]	-
C9orf78	1.01054	6.0252e-51	4.61102e-49	9	129827290	129835863	-	5099	protein_coding	chromosome 9 open reading frame 78 [Source:HGNC Symbol;Acc:HGNC:24932]	-		HAS3	-1.73013	3.77889e-142	1.85623e-139	16	69105564	69118719	+	5289	protein_coding	hyaluronan synthase 3 [Source:HGNC Symbol;Acc:HGNC:4820]	-
PCNX3	0.985238	8.05931e-51	6.14544e-49	11	65615773	65637439	+	7972	protein_coding	pecanex 3 [Source:HGNC Symbol;Acc:HGNC:18760]	-		RRM2	-1.30461	7.04094e-134	3.37997e-131	2	10120698	10131419	+	5323	protein_coding	ribonucleotide reductase regulatory subunit M2 [Source:HGNC Symbol;Acc:HGNC:10452]	-
RPL18A	0.666082	8.97644e-51	6.82016e-49	19	17859876	17864153	+	3527	protein_coding	ribosomal protein L18a [Source:HGNC Symbol;Acc:HGNC:10311]	-		WWC1	-1.86593	1.7847e-131	8.33489e-129	5	168291651	168472303	+	10076	protein_coding	WW and C2 domain containing 1 [Source:HGNC Symbol;Acc:HGNC:29435]	-
TM7SF2	1.24343	2.88958e-50	2.17978e-48	11	65111845	65116384	+	3408	protein_coding	transmembrane 7 superfamily member 2 [Source:HGNC Symbol;Acc:HGNC:11863]	-		IARS	-1.44235	1.81519e-131	8.33489e-129	9	92210207	92293756	-	7401	protein_coding	isoleucyl-tRNA synthetase [Source:HGNC Symbol;Acc:HGNC:5330]	-
PLEKHA7	1.32088	1.09744e-48	7.72672e-47	11	16777317	17014443	-	10987	protein_coding	pleckstrin homology domain containing A7 [Source:HGNC Symbol;Acc:HGNC:27049]	-		PGAM1	-1.05611	1.57418e-130	7.07444e-128	10	97426160	97433441	+	2568	protein_coding	phosphoglycerate mutase 1 [Source:HGNC Symbol;Acc:HGNC:8888]	-
ZNF219	1.21303	2.73858e-48	1.88418e-46	14	21090046	21104722	-	6679	protein_coding	zinc finger protein 219 [Source:HGNC Symbol;Acc:HGNC:13011]	zf-C2H2		TIMP2	-1.57764	1.19163e-129	5.24368e-127	17	78852977	78925387	-	5633	protein_coding	TIMP metallopeptidase inhibitor 2 [Source:HGNC Symbol;Acc:HGNC:11821]	-
SDSL	1.66796	3.0489e-48	2.0841e-46	12	113422237	113438276	+	2216	protein_coding	serine dehydratase like [Source:HGNC Symbol;Acc:HGNC:30404]	-		SDCBP	-1.2463	2.79323e-127	1.20405e-124	8	58552924	58582860	+	4778	protein_coding	syndecan binding protein [Source:HGNC Symbol;Acc:HGNC:10662]	-
ARID5B	1.49352	3.71353e-48	2.53023e-46	10	61901300	62096944	+	9144	protein_coding	AT-rich interaction domain 5B [Source:HGNC Symbol;Acc:HGNC:17362]	ARID		U2AF2	-1.28056	2.87376e-125	1.1941e-122	19	55654146	55674715	+	4115	protein_coding	U2 small nuclear RNA auxiliary factor 2 [Source:HGNC Symbol;Acc:HGNC:23156]	-
GABPB1-AS1	1.01162	4.70036e-48	3.18208e-46	15	50354959	50372202	+	17179	antisense	GABPB1 antisense RNA 1 [Source:HGNC Symbol;Acc:HGNC:44157]	-		NACC1	-1.48893	2.88321e-125	1.1941e-122	19	13118103	13141141	+	4474	protein_coding	nucleus accumbens associated 1 [Source:HGNC Symbol;Acc:HGNC:20967]	-
OGFR	0.933756	4.86617e-48	3.28381e-46	20	62804835	62814000	+	4702	protein_coding	opioid growth factor receptor [Source:HGNC Symbol;Acc:HGNC:15768]	-		TRIOBP	-1.77968	8.462e-124	3.4372e-121	22	37696988	37776556	+	12254	protein_coding	TRIO and F-actin binding protein [Source:HGNC Symbol;Acc:HGNC:17009]	-
TOMM20	0.630517	2.75001e-47	1.80952e-45	1	235109336	235128936	-	3542	protein_coding	translocase of outer mitochondrial membrane 20 [Source:HGNC Symbol;Acc:HGNC:20947]	-		RNF11	-1.77838	1.25972e-122	5.02034e-120	1	51236271	51273455	+	3122	protein_coding	ring finger protein 11 [Source:HGNC Symbol;Acc:HGNC:10056]	-
RPL11	0.787607	3.70511e-47	2.43042e-45	1	23691742	23696835	+	2659	protein_coding	ribosomal protein L11 [Source:HGNC Symbol;Acc:HGNC:10301]	-		BHLHE40	-1.58512	4.96748e-122	1.94302e-119	3	4979116	4985323	+	3837	protein_coding	basic helix-loop-helix family member e40 [Source:HGNC Symbol;Acc:HGNC:1046]	bHLH
BDH2	2.35241	4.08269e-47	2.66156e-45	4	103079435	103099883	-	3383	protein_coding	3-hydroxybutyrate dehydrogenase 2 [Source:HGNC Symbol;Acc:HGNC:32389]	-		TP53I11	-2.3138	1.13176e-121	4.34637e-119	11	44885903	44951306	-	7345	protein_coding	tumor protein p53 inducible protein 11 [Source:HGNC Symbol;Acc:HGNC:16842]	-
BRK1	0.791304	1.17368e-46	7.51226e-45	3	10115592	10127190	+	1233	protein_coding	BRICK1, SCAR/WAVE actin nucleating complex subunit [Source:HGNC Symbol;Acc:HGNC:23057]	-		SFN	-1.72002	1.60977e-121	6.07172e-119	1	26863138	26864457	+	1320	protein_coding	stratifin [Source:HGNC Symbol;Acc:HGNC:10773]	-
EEF2	0.688657	2.05652e-46	1.31232e-44	19	3976056	3985469	-	4027	protein_coding	eukaryotic translation elongation factor 2 [Source:HGNC Symbol;Acc:HGNC:3214]	-		BRI3BP	-1.62417	2.97405e-121	1.10207e-118	12	124993700	125031231	+	6648	protein_coding	BRI3 binding protein [Source:HGNC Symbol;Acc:HGNC:14251]	-
ACO2	1.01943	7.40087e-46	4.63861e-44	22	41469125	41528989	+	4041	protein_coding	aconitase 2 [Source:HGNC Symbol;Acc:HGNC:118]	-		UBE2H	-1.21894	4.10579e-121	1.49521e-118	7	129830732	129952949	-	6503	protein_coding	ubiquitin conjugating enzyme E2 H [Source:HGNC Symbol;Acc:HGNC:12484]	-
RPL28	0.739386	8.88107e-46	5.54988e-44	19	55385345	55403250	+	6933	protein_coding	ribosomal protein L28 [Source:HGNC Symbol;Acc:HGNC:10330]	-		ITGA2	-1.46265	6.22854e-120	2.22982e-117	5	52989326	53094779	+	7910	protein_coding	integrin subunit alpha 2 [Source:HGNC Symbol;Acc:HGNC:6137]	-
PDCD4	1.13914	1.01591e-45	6.31121e-44	10	110871795	110900006	+	4547	protein_coding	programmed cell death 4 [Source:HGNC Symbol;Acc:HGNC:8763]	-		SPRY4	-2.14869	1.79785e-119	6.22527e-117	5	142310427	142326455	-	6565	protein_coding	sprouty RTK signaling antagonist 4 [Source:HGNC Symbol;Acc:HGNC:15533]	-
DNPH1	1.13044	1.14014e-45	7.04151e-44	6	43225629	43229484	-	1250	protein_coding	2'-deoxynucleoside 5'-phosphate N-hydrolase 1 [Source:HGNC Symbol;Acc:HGNC:21218]	-		PIK3C2A	-1.99928	1.25773e-117	4.2848e-115	11	17077730	17207983	-	9204	protein_coding	phosphatidylinositol-4-phosphate 3-kinase catalytic subunit type 2 alpha [Source:HGNC Symbol;Acc:HGNC:8971]	-
FTL	0.621104	1.86606e-45	1.14578e-43	19	48965301	48966878	+	878	protein_coding	ferritin light chain [Source:HGNC Symbol;Acc:HGNC:3999]	-		HSPA5	-0.894523	2.66761e-117	8.94371e-115	9	125234853	125241330	-	3908	protein_coding	heat shock protein family A (Hsp70) member 5 [Source:HGNC Symbol;Acc:HGNC:5238]	-
C9orf16	0.945284	8.58767e-45	5.21232e-43	9	128160260	128163928	+	1662	protein_coding	chromosome 9 open reading frame 16 [Source:HGNC Symbol;Acc:HGNC:17823]	-		ARF1	-0.881511	2.72028e-114	8.97776e-112	1	228082660	228099212	+	3281	protein_coding	ADP ribosylation factor 1 [Source:HGNC Symbol;Acc:HGNC:652]	-
ALPP	1.90429	4.20035e-44	2.52045e-42	2	232378534	232382889	+	3059	protein_coding	alkaline phosphatase, placental [Source:HGNC Symbol;Acc:HGNC:439]	-		ATAD2	-1.23832	9.14106e-114	2.97042e-111	8	123319850	123416350	-	7118	protein_coding	ATPase family, AAA domain containing 2 [Source:HGNC Symbol;Acc:HGNC:30123]	-
COX15	0.976723	9.30637e-44	5.52607e-42	10	99711844	99732100	-	4177	protein_coding	cytochrome c oxidase assembly homolog COX15 [Source:HGNC Symbol;Acc:HGNC:2263]	-		EMP1	-1.19604	2.33896e-112	7.48539e-110	12	13196716	13219939	+	7838	protein_coding	epithelial membrane protein 1 [Source:HGNC Symbol;Acc:HGNC:3333]	-
SELENOH	0.917295	9.3139e-44	5.52607e-42	11	57741250	57743554	+	2305	protein_coding	selenoprotein H [Source:HGNC Symbol;Acc:HGNC:18251]	-		FLNC	-2.4972	8.43526e-112	2.65925e-109	7	128830377	128859274	+	9280	protein_coding	filamin C [Source:HGNC Symbol;Acc:HGNC:3756]	-
UNG	0.829039	8.52538e-43	4.90662e-41	12	109097574	109110992	+	2567	protein_coding	uracil DNA glycosylase [Source:HGNC Symbol;Acc:HGNC:12572]	-		EFNB1	-3.06235	3.77007e-111	1.17105e-108	X	68828997	68842147	+	3314	protein_coding	ephrin B1 [Source:HGNC Symbol;Acc:HGNC:3226]	-
MT-TP	1.05106	1.32574e-42	7.60933e-41	MT	15956	16023	-	68	Mt_tRNA	mitochondrially encoded tRNA proline [Source:HGNC Symbol;Acc:HGNC:7494]	-		PBK	-1.52077	7.49319e-111	2.29378e-108	8	27809620	27838095	-	2165	protein_coding	PDZ binding kinase [Source:HGNC Symbol;Acc:HGNC:18282]	-
KLHL24	1.26438	2.74771e-42	1.54766e-40	3	183635568	183684477	+	8650	protein_coding	kelch like family member 24 [Source:HGNC Symbol;Acc:HGNC:25947]	-		DYNLL2	-1.24196	1.07671e-110	3.2489e-108	17	58083415	58095536	+	6805	protein_coding	dynein light chain LC8-type 2 [Source:HGNC Symbol;Acc:HGNC:24596]	-
AES	0.748355	3.45165e-42	1.93898e-40	19	3052910	3063107	-	5298	protein_coding	amino-terminal enhancer of split [Source:HGNC Symbol;Acc:HGNC:307]	-		NUP58	-1.53014	2.41176e-109	7.17483e-107	13	25301524	25349800	+	10422	protein_coding	nucleoporin 58 [Source:HGNC Symbol;Acc:HGNC:20261]	-
PBXIP1	1.31216	4.1737e-42	2.31992e-40	1	154944076	154956123	-	3851	protein_coding	PBX homeobox interacting protein 1 [Source:HGNC Symbol;Acc:HGNC:21199]	-		ARHGAP35	-1.73132	7.01858e-109	2.05898e-106	19	46918676	47005077	+	11245	protein_coding	Rho GTPase activating protein 35 [Source:HGNC Symbol;Acc:HGNC:4591]	-
AKT1S1	0.81037	4.65059e-42	2.57146e-40	19	49869033	49878459	-	5737	protein_coding	AKT1 substrate 1 [Source:HGNC Symbol;Acc:HGNC:28426]	-		TNPO3	-2.21967	2.67213e-108	7.7316e-106	7	128954180	129055173	-	4676	protein_coding	transportin 3 [Source:HGNC Symbol;Acc:HGNC:17103]	-
RPL22L1	0.826094	5.25883e-42	2.88511e-40	3	170864875	170870483	-	2326	protein_coding	ribosomal protein L22 like 1 [Source:HGNC Symbol;Acc:HGNC:27610]	-		HMGB2	-1.59212	8.45462e-108	2.41322e-105	4	173331695	173335125	-	2775	protein_coding	high mobility group box 2 [Source:HGNC Symbol;Acc:HGNC:5000]	HMG
TRIP6	0.766752	1.03284e-41	5.62257e-40	7	100867138	100873454	+	2802	protein_coding	thyroid hormone receptor interactor 6 [Source:HGNC Symbol;Acc:HGNC:12311]	-		ATP6V1C1	-1.31193	3.86153e-107	1.08751e-104	8	103021063	103073051	+	5851	protein_coding	ATPase H+ transporting V1 subunit C1 [Source:HGNC Symbol;Acc:HGNC:856]	-
ABCC2	0.783343	1.42799e-41	7.71409e-40	10	99782640	99852594	+	7837	protein_coding	ATP binding cassette subfamily C member 2 [Source:HGNC Symbol;Acc:HGNC:53]	-		MAPKAPK2	-1.63886	6.22035e-107	1.72877e-104	1	206684944	206734283	+	4195	protein_coding	mitogen-activated protein kinase-activated protein kinase 2 [Source:HGNC Symbol;Acc:HGNC:6887]	-
ACAD10	1.37284	2.28106e-41	1.21976e-39	12	111686056	111757107	+	8931	protein_coding	acyl-CoA dehydrogenase family member 10 [Source:HGNC Symbol;Acc:HGNC:21597]	-		NCK2	-2.60948	7.14489e-107	1.95993e-104	2	105744897	105894274	+	2990	protein_coding	NCK adaptor protein 2 [Source:HGNC Symbol;Acc:HGNC:7665]	-
MTURN	1.78457	2.52119e-41	1.34476e-39	7	30134810	30162762	+	6532	protein_coding	maturin, neural progenitor differentiation regulator homolog [Source:HGNC Symbol;Acc:HGNC:25457]	-		AP1G1	-1.43362	2.2501e-106	6.09314e-104	16	71729000	71809201	-	10980	protein_coding	adaptor related protein complex 1 subunit gamma 1 [Source:HGNC Symbol;Acc:HGNC:555]	-
C1QTNF6	1.74822	3.59345e-41	1.90228e-39	22	37180167	37199385	-	7143	protein_coding	C1q and TNF related 6 [Source:HGNC Symbol;Acc:HGNC:14343]	-		DHRS2	-2.26957	9.22968e-105	2.46771e-102	14	23630115	23645639	+	7556	protein_coding	dehydrogenase/reductase 2 [Source:HGNC Symbol;Acc:HGNC:18349]	-
RCC1L	0.964921	3.92197e-41	2.071e-39	7	75027122	75074228	-	4196	protein_coding	RCC1 like [Source:HGNC Symbol;Acc:HGNC:14948]	-		KIAA0040	-2.62027	4.04357e-104	1.0676e-101	1	175156987	175192999	-	4783	protein_coding	KIAA0040 [Source:HGNC Symbol;Acc:HGNC:28950]	-
NSMF	0.640032	5.04637e-41	2.63835e-39	9	137447573	137459334	-	4912	protein_coding	NMDA receptor synaptonuclear signaling and neuronal migration factor [Source:HGNC Symbol;Acc:HGNC:29843]	-		RAB3B	-1.85543	1.96104e-103	5.11371e-101	1	51907956	51990764	-	12844	protein_coding	RAB3B, member RAS oncogene family [Source:HGNC Symbol;Acc:HGNC:9778]	-
C11orf1	1.21022	5.72285e-41	2.98464e-39	11	111878935	111885975	+	3831	protein_coding	chromosome 11 open reading frame 1 [Source:HGNC Symbol;Acc:HGNC:1163]	-		IGFBP2	-1.71476	2.51714e-99	6.3294e-97	2	216632828	216664436	+	4767	protein_coding	insulin like growth factor binding protein 2 [Source:HGNC Symbol;Acc:HGNC:5471]	-
ALKBH7	1.18846	1.25231e-40	6.42022e-39	19	6372433	6375251	+	1455	protein_coding	alkB homolog 7 [Source:HGNC Symbol;Acc:HGNC:21306]	-		SPARC	-3.52328	4.10261e-99	1.01947e-96	5	151661096	151687165	-	4831	protein_coding	secreted protein acidic and cysteine rich [Source:HGNC Symbol;Acc:HGNC:11219]	-
PERP	0.561489	1.57161e-40	7.99894e-39	6	138088505	138107511	-	4290	protein_coding	PERP, TP53 apoptosis effector [Source:HGNC Symbol;Acc:HGNC:17637]	-		CALU	-1.10835	4.9281e-98	1.21037e-95	7	128739292	128771807	+	4537	protein_coding	calumenin [Source:HGNC Symbol;Acc:HGNC:1458]	-
PYCR3	1.2877	1.72046e-40	8.73547e-39	8	143603913	143609773	-	3244	protein_coding	pyrroline-5-carboxylate reductase 3 [Source:HGNC Symbol;Acc:HGNC:25846]	-		KRT18	-0.979028	7.30076e-95	1.75235e-92	12	52948871	52952901	+	3218	protein_coding	keratin 18 [Source:HGNC Symbol;Acc:HGNC:6430]	-
BAG1	0.994101	6.75829e-40	3.37467e-38	9	33247820	33264720	-	7073	protein_coding	BCL2 associated athanogene 1 [Source:HGNC Symbol;Acc:HGNC:937]	-		FKBP9	-1.54085	9.51173e-95	2.25738e-92	7	32957404	33006931	+	5170	protein_coding	FK506 binding protein 9 [Source:HGNC Symbol;Acc:HGNC:3725]	-
EXOSC5	1.00705	9.75423e-40	4.84774e-38	19	41386374	41397479	-	1488	protein_coding	exosome component 5 [Source:HGNC Symbol;Acc:HGNC:24662]	-		CRABP2	-0.957957	1.17498e-93	2.75755e-91	1	156699606	156705816	-	1100	protein_coding	cellular retinoic acid binding protein 2 [Source:HGNC Symbol;Acc:HGNC:2339]	-
CYR61	1.55826	9.86978e-40	4.89365e-38	1	85580761	85583962	+	2455	protein_coding	cysteine rich angiogenic inducer 61 [Source:HGNC Symbol;Acc:HGNC:2654]	-		MYADM	-1.81164	2.38639e-93	5.53906e-91	19	53866223	53876437	+	3675	protein_coding	myeloid associated differentiation marker [Source:HGNC Symbol;Acc:HGNC:7544]	-
COQ8A	0.968476	2.28913e-39	1.13234e-37	1	226897536	226987545	+	7797	protein_coding	coenzyme Q8A [Source:HGNC Symbol;Acc:HGNC:16812]	-		PDLIM7	-1.35791	2.58512e-92	5.93509e-90	5	177483394	177497606	-	4407	protein_coding	PDZ and LIM domain 7 [Source:HGNC Symbol;Acc:HGNC:22958]	-
OXLD1	1.2553	2.71487e-39	1.33668e-37	17	81665036	81666635	-	1600	protein_coding	oxidoreductase like domain containing 1 [Source:HGNC Symbol;Acc:HGNC:27901]	-		KPNA2	-0.774021	5.60412e-90	1.2728e-87	17	68035519	68046842	+	3140	protein_coding	karyopherin subunit alpha 2 [Source:HGNC Symbol;Acc:HGNC:6395]	-
RTL8A	0.948456	4.18734e-39	2.04734e-37	X	135050932	135052196	-	1265	protein_coding	retrotransposon Gag like 8A [Source:HGNC Symbol;Acc:HGNC:24514]	-		SSH1	-1.61739	2.13611e-88	4.6999e-86	12	108778192	108857590	-	14537	protein_coding	slingshot protein phosphatase 1 [Source:HGNC Symbol;Acc:HGNC:30579]	-
C1orf43	0.617067	5.3846e-39	2.60857e-37	1	154206696	154220637	-	2670	protein_coding	chromosome 1 open reading frame 43 [Source:HGNC Symbol;Acc:HGNC:29876]	-		CEP55	-1.30743	5.12441e-88	1.11585e-85	10	93496632	93529092	+	3271	protein_coding	centrosomal protein 55 [Source:HGNC Symbol;Acc:HGNC:1161]	-
SEMA3A	1.01169	6.15545e-39	2.96163e-37	7	83955777	84492724	-	9371	protein_coding	semaphorin 3A [Source:HGNC Symbol;Acc:HGNC:10723]	-		USP12	-1.74438	4.24883e-87	9.15754e-85	13	27066142	27171896	-	5195	protein_coding	ubiquitin specific peptidase 12 [Source:HGNC Symbol;Acc:HGNC:20485]	-
AHCY	0.492044	9.03498e-39	4.31758e-37	20	34280268	34311802	-	3894	protein_coding	adenosylhomocysteinase [Source:HGNC Symbol;Acc:HGNC:343]	-		GPD2	-1.45281	1.1639e-86	2.48322e-84	2	156435290	156613735	+	7155	protein_coding	glycerol-3-phosphate dehydrogenase 2 [Source:HGNC Symbol;Acc:HGNC:4456]	-
AJUBA	0.91348	1.30122e-38	6.17626e-37	14	22971174	22982642	-	5979	protein_coding	ajuba LIM protein [Source:HGNC Symbol;Acc:HGNC:20250]	-		LDHA	-0.669321	4.5583e-86	9.53272e-84	11	18394388	18408425	+	6210	protein_coding	lactate dehydrogenase A [Source:HGNC Symbol;Acc:HGNC:6535]	-
CHD3	0.7928	1.63281e-38	7.69827e-37	17	7884806	7912760	+	9758	protein_coding	chromodomain helicase DNA binding protein 3 [Source:HGNC Symbol;Acc:HGNC:1918]	-		CMTM4	-1.57042	4.84393e-86	1.00307e-83	16	66614750	66696707	-	8117	protein_coding	CKLF like MARVEL transmembrane domain containing 4 [Source:HGNC Symbol;Acc:HGNC:19175]	-
PRDX4	1.01891	1.70617e-38	8.02624e-37	X	23664262	23686399	+	1904	protein_coding	peroxiredoxin 4 [Source:HGNC Symbol;Acc:HGNC:17169]	-		KPNB1	-0.999581	6.73241e-86	1.3806e-83	17	47649476	47685505	+	7678	protein_coding	karyopherin subunit beta 1 [Source:HGNC Symbol;Acc:HGNC:6400]	-
RPL15	0.4226	4.2919e-38	1.97933e-36	3	23916545	23924374	+	7222	protein_coding	ribosomal protein L15 [Source:HGNC Symbol;Acc:HGNC:10306]	-		DDR1	-0.888306	1.18684e-85	2.41044e-83	6	30876421	30900156	+	9122	protein_coding	discoidin domain receptor tyrosine kinase 1 [Source:HGNC Symbol;Acc:HGNC:2730]	-
ADAMTS7	1.06659	4.62871e-38	2.13001e-36	15	78759203	78811431	-	7730	protein_coding	ADAM metallopeptidase with thrombospondin type 1 motif 7 [Source:HGNC Symbol;Acc:HGNC:223]	-		ASPH	-1.07277	2.43526e-85	4.89881e-83	8	61500556	61714640	-	20047	protein_coding	aspartate beta-hydroxylase [Source:HGNC Symbol;Acc:HGNC:757]	-
RPL29	0.431266	5.27084e-38	2.42023e-36	3	51993522	51995942	-	2058	protein_coding	ribosomal protein L29 [Source:HGNC Symbol;Acc:HGNC:10331]	-		UBLCP1	-2.52639	5.88042e-85	1.17176e-82	5	159263081	159286040	+	2676	protein_coding	ubiquitin like domain containing CTD phosphatase 1 [Source:HGNC Symbol;Acc:HGNC:28110]	-
BCAM	0.772347	6.53114e-38	2.98595e-36	19	44809059	44821421	+	5009	protein_coding	basal cell adhesion molecule (Lutheran blood group) [Source:HGNC Symbol;Acc:HGNC:6722]	-		VAPB	-1.79668	1.15536e-84	2.2807e-82	20	58389122	58451101	+	10585	protein_coding	VAMP associated protein B and C [Source:HGNC Symbol;Acc:HGNC:12649]	-
EID1	0.783937	1.12456e-37	5.07543e-36	15	48877886	48880183	+	2298	protein_coding	EP300 interacting inhibitor of differentiation 1 [Source:HGNC Symbol;Acc:HGNC:1191]	-		PHC2	-0.991053	1.55894e-84	3.04888e-82	1	33323623	33431052	-	4975	protein_coding	polyhomeotic homolog 2 [Source:HGNC Symbol;Acc:HGNC:3183]	-
NOLC1	0.624481	1.35461e-37	6.07474e-36	10	102152176	102163871	+	3970	protein_coding	nucleolar and coiled-body phosphoprotein 1 [Source:HGNC Symbol;Acc:HGNC:15608]	-		EGR1	-1.48195	5.39618e-83	1.03617e-80	5	138465490	138469315	+	3138	protein_coding	early growth response 1 [Source:HGNC Symbol;Acc:HGNC:3238]	zf-C2H2
CDX2	0.808763	2.11589e-37	9.46861e-36	13	27962137	27971139	-	4122	protein_coding	caudal type homeobox 2 [Source:HGNC Symbol;Acc:HGNC:1806]	Homeobox		NT5E	-2.94826	2.94886e-82	5.56123e-80	6	85449584	85495791	+	4533	protein_coding	5'-nucleotidase ecto [Source:HGNC Symbol;Acc:HGNC:8021]	-
SZRD1	0.604913	3.18258e-37	1.41819e-35	1	16352575	16398145	+	4747	protein_coding	SUZ RNA binding domain containing 1 [Source:HGNC Symbol;Acc:HGNC:30232]	-		UGCG	-1.55827	3.2863e-82	6.14275e-80	9	111896766	111935369	+	4615	protein_coding	UDP-glucose ceramide glucosyltransferase [Source:HGNC Symbol;Acc:HGNC:12524]	-
SLC1A3	1.14592	4.89412e-37	2.16263e-35	5	36606355	36688334	+	6265	protein_coding	solute carrier family 1 member 3 [Source:HGNC Symbol;Acc:HGNC:10941]	-		SSR1	-1.19629	5.11253e-82	9.47254e-80	6	7268306	7347446	-	11349	protein_coding	signal sequence receptor subunit 1 [Source:HGNC Symbol;Acc:HGNC:11323]	-
RPLP0	0.408137	1.14658e-36	5.00374e-35	12	120196686	120201235	-	4001	protein_coding	ribosomal protein lateral stalk subunit P0 [Source:HGNC Symbol;Acc:HGNC:10371]	-		CDCP1	-1.31055	5.32474e-82	9.77993e-80	3	45082278	45146422	-	6507	protein_coding	CUB domain containing protein 1 [Source:HGNC Symbol;Acc:HGNC:24357]	-
TRAPPC6A	1.65627	1.31089e-36	5.69723e-35	19	45162928	45178237	-	933	protein_coding	trafficking protein particle complex 6A [Source:HGNC Symbol;Acc:HGNC:23069]	-		OSBPL9	-1.86598	1.02144e-81	1.85991e-79	1	51577179	51798427	+	9523	protein_coding	oxysterol binding protein like 9 [Source:HGNC Symbol;Acc:HGNC:16386]	-
AC136489.1	3.79987	1.92957e-36	8.30067e-35	X	45183251	45333917	+	1725	antisense	uncharacterized LOC105373191 [Source:NCBI gene;Acc:105373191]	-		CYB5B	-0.736541	1.0655e-81	1.92355e-79	16	69424525	69466266	+	6903	protein_coding	cytochrome b5 type B [Source:HGNC Symbol;Acc:HGNC:24374]	-
CYHR1	0.905761	1.00901e-35	4.24547e-34	8	144449582	144465677	-	9787	protein_coding	cysteine and histidine rich 1 [Source:HGNC Symbol;Acc:HGNC:17806]	-		NGFR	-3.02992	2.70164e-81	4.7953e-79	17	49495293	49515017	+	4150	protein_coding	nerve growth factor receptor [Source:HGNC Symbol;Acc:HGNC:7809]	-
DECR1	0.950574	1.1346e-35	4.76442e-34	8	90001405	90052092	+	3507	protein_coding	2,4-dienoyl-CoA reductase 1 [Source:HGNC Symbol;Acc:HGNC:2753]	-		ANGPTL4	-1.73738	3.73463e-81	6.57358e-79	19	8363289	8374373	+	2482	protein_coding	angiopoietin like 4 [Source:HGNC Symbol;Acc:HGNC:16039]	-
TMEM132A	0.725736	1.52041e-35	6.37185e-34	11	60924463	60937159	+	7271	protein_coding	transmembrane protein 132A [Source:HGNC Symbol;Acc:HGNC:31092]	-		CBX3	-0.836525	4.96814e-81	8.67249e-79	7	26201162	26213356	+	4641	protein_coding	chromobox 3 [Source:HGNC Symbol;Acc:HGNC:1553]	-
SMARCD1	0.936883	1.62283e-35	6.78762e-34	12	50084972	50100712	+	5136	protein_coding	SWI/SNF related, matrix associated, actin dependent regulator of chromatin, subfamily d, member 1 [Source:HGNC Symbol;Acc:HGNC:11106]	-		ID1	-1.14431	2.93668e-80	5.0843e-78	20	31605283	31606515	+	1233	protein_coding	inhibitor of DNA binding 1, HLH protein [Source:HGNC Symbol;Acc:HGNC:5360]	bHLH
XPC	1.20388	2.89376e-35	1.20795e-33	3	14145147	14178783	-	4798	protein_coding	XPC complex subunit, DNA damage recognition and repair factor [Source:HGNC Symbol;Acc:HGNC:12816]	-		EPHA2	-0.996579	3.45901e-80	5.93993e-78	1	16124337	16156087	-	4159	protein_coding	EPH receptor A2 [Source:HGNC Symbol;Acc:HGNC:3386]	-
DFFA	0.829272	3.62878e-35	1.50584e-33	1	10456522	10472526	-	6622	protein_coding	DNA fragmentation factor subunit alpha [Source:HGNC Symbol;Acc:HGNC:2772]	-		MORF4L1	-0.81881	1.21866e-79	2.07586e-77	15	78810487	78898133	+	6584	protein_coding	mortality factor 4 like 1 [Source:HGNC Symbol;Acc:HGNC:16989]	-
SLC25A1	0.57693	4.71541e-35	1.9415e-33	22	19175575	19178830	-	2096	protein_coding	solute carrier family 25 member 1 [Source:HGNC Symbol;Acc:HGNC:10979]	-		ITGA6	-1.71005	2.46164e-79	4.15958e-77	2	172427354	172506282	+	6533	protein_coding	integrin subunit alpha 6 [Source:HGNC Symbol;Acc:HGNC:6142]	-
FRAT2	1.80066	5.86948e-35	2.40728e-33	10	97332497	97334709	-	2213	protein_coding	FRAT2, WNT signaling pathway regulator [Source:HGNC Symbol;Acc:HGNC:16048]	-		ELOVL6	-1.63991	7.31118e-79	1.22561e-76	4	110045846	110199199	-	7297	protein_coding	ELOVL fatty acid elongase 6 [Source:HGNC Symbol;Acc:HGNC:15829]	-
IFITM2	0.792689	1.2536e-34	5.11171e-33	11	307631	315272	+	1543	protein_coding	interferon induced transmembrane protein 2 [Source:HGNC Symbol;Acc:HGNC:5413]	-		CHSY1	-1.73684	8.3632e-79	1.39092e-76	15	101175723	101251932	-	5555	protein_coding	chondroitin sulfate synthase 1 [Source:HGNC Symbol;Acc:HGNC:17198]	-
HIST1H2BD	1.91908	1.6891e-34	6.8347e-33	6	26158146	26171349	+	871	protein_coding	histone cluster 1 H2B family member d [Source:HGNC Symbol;Acc:HGNC:4747]	-		ANLN	-1.15265	1.18983e-78	1.96341e-76	7	36389806	36453791	+	6012	protein_coding	anillin actin binding protein [Source:HGNC Symbol;Acc:HGNC:14082]	-
PNRC2	0.692608	2.08092e-34	8.38801e-33	1	23956839	23963462	+	2779	protein_coding	proline rich nuclear receptor coactivator 2 [Source:HGNC Symbol;Acc:HGNC:23158]	-		HPCAL1	-1.09493	1.44386e-78	2.36412e-76	2	10302889	10427617	+	6237	protein_coding	hippocalcin like 1 [Source:HGNC Symbol;Acc:HGNC:5145]	-
NAT9	0.84268	2.47655e-34	9.92593e-33	17	74770547	74776367	-	4049	protein_coding	N-acetyltransferase 9 (putative) [Source:HGNC Symbol;Acc:HGNC:23133]	-		SGPL1	-1.37132	1.95306e-78	3.17327e-76	10	70815961	70881173	+	7486	protein_coding	sphingosine-1-phosphate lyase 1 [Source:HGNC Symbol;Acc:HGNC:10817]	-
TP53I3	1.52126	2.64136e-34	1.05665e-32	2	24077433	24085861	-	2312	protein_coding	tumor protein p53 inducible protein 3 [Source:HGNC Symbol;Acc:HGNC:19373]	-		SPTBN1	-1.34749	1.80878e-77	2.89431e-75	2	54456285	54671445	+	18504	protein_coding	spectrin beta, non-erythrocytic 1 [Source:HGNC Symbol;Acc:HGNC:11275]	-
RPL27	0.645788	3.10637e-34	1.23798e-32	17	42998273	43002959	+	2026	protein_coding	ribosomal protein L27 [Source:HGNC Symbol;Acc:HGNC:10328]	-		GPRC5A	-0.881799	5.97142e-77	9.41255e-75	12	12890782	12917937	+	8440	protein_coding	G protein-coupled receptor class C group 5 member A [Source:HGNC Symbol;Acc:HGNC:9836]	-
PGPEP1	0.888129	3.15171e-34	1.25368e-32	19	18340587	18369950	+	7520	protein_coding	pyroglutamyl-peptidase I [Source:HGNC Symbol;Acc:HGNC:13568]	-		IFFO2	-2.30643	1.21743e-75	1.90479e-73	1	18904281	18956686	-	6188	protein_coding	intermediate filament family orphan 2 [Source:HGNC Symbol;Acc:HGNC:27006]	-
TGIF2	1.14289	3.94151e-34	1.55904e-32	20	36573488	36593950	+	3784	protein_coding	TGFB induced factor homeobox 2 [Source:HGNC Symbol;Acc:HGNC:15764]	Homeobox		MCM8	-2.38516	1.30482e-75	2.0265e-73	20	5950652	5998977	+	7691	protein_coding	minichromosome maintenance 8 homologous recombination repair factor [Source:HGNC Symbol;Acc:HGNC:16147]	-
RPL18AP3	0.710477	7.44079e-34	2.92671e-32	12	104265309	104265836	+	528	processed_pseudogene	ribosomal protein L18a pseudogene 3 [Source:HGNC Symbol;Acc:HGNC:31387]	-		ESCO2	-2.96391	2.60239e-75	4.01223e-73	8	27771949	27812640	+	7973	protein_coding	establishment of sister chromatid cohesion N-acetyltransferase 2 [Source:HGNC Symbol;Acc:HGNC:27230]	-
EEF1D	0.57148	8.45504e-34	3.31947e-32	8	143579697	143599541	-	9390	protein_coding	eukaryotic translation elongation factor 1 delta [Source:HGNC Symbol;Acc:HGNC:3211]	-		NPTXR	-1.49937	3.02985e-75	4.63742e-73	22	38818452	38843982	-	5784	protein_coding	neuronal pentraxin receptor [Source:HGNC Symbol;Acc:HGNC:7954]	-
RPL19	0.407612	9.54676e-34	3.74112e-32	17	39200283	39204732	+	1761	protein_coding	ribosomal protein L19 [Source:HGNC Symbol;Acc:HGNC:10312]	-		OAS3	-1.81734	3.23029e-75	4.90864e-73	12	112938352	112973249	+	8251	protein_coding	2'-5'-oligoadenylate synthetase 3 [Source:HGNC Symbol;Acc:HGNC:8088]	-
BAX	0.815486	1.34428e-33	5.23871e-32	19	48954815	48961798	+	2587	protein_coding	BCL2 associated X, apoptosis regulator [Source:HGNC Symbol;Acc:HGNC:959]	-		PPARD	-1.30492	3.6422e-75	5.49503e-73	6	35342558	35428191	+	4457	protein_coding	peroxisome proliferator activated receptor delta [Source:HGNC Symbol;Acc:HGNC:9235]	THR-like
TNFRSF21	0.649586	2.02219e-33	7.82282e-32	6	47231532	47309905	-	3595	protein_coding	TNF receptor superfamily member 21 [Source:HGNC Symbol;Acc:HGNC:13469]	-		PIP4K2A	-1.31323	5.62615e-75	8.3687e-73	10	22534849	22714555	-	5088	protein_coding	phosphatidylinositol-5-phosphate 4-kinase type 2 alpha [Source:HGNC Symbol;Acc:HGNC:8997]	-
MID1IP1	0.716384	2.30496e-33	8.90044e-32	X	38801432	38806537	+	3790	protein_coding	MID1 interacting protein 1 [Source:HGNC Symbol;Acc:HGNC:20715]	-		TTI1	-2.22141	1.55175e-74	2.29203e-72	20	37983007	38033468	-	4479	protein_coding	TELO2 interacting protein 1 [Source:HGNC Symbol;Acc:HGNC:29029]	-
LTBP4	0.699079	2.57037e-33	9.88913e-32	19	40592883	40629818	+	8108	protein_coding	latent transforming growth factor beta binding protein 4 [Source:HGNC Symbol;Acc:HGNC:6717]	-		KLK7	-1.32521	3.26343e-74	4.75381e-72	19	50976482	50984099	-	2434	protein_coding	kallikrein related peptidase 7 [Source:HGNC Symbol;Acc:HGNC:6368]	-
RPL4	0.423417	3.19369e-33	1.22649e-31	15	66498015	66524532	-	5637	protein_coding	ribosomal protein L4 [Source:HGNC Symbol;Acc:HGNC:10353]	-		SEMA4B	-1.26698	1.6582e-73	2.38262e-71	15	90160604	90229679	+	7006	protein_coding	semaphorin 4B [Source:HGNC Symbol;Acc:HGNC:10730]	-
PPP1R9B	0.613785	3.99205e-33	1.53031e-31	17	50133735	50150630	-	4298	protein_coding	protein phosphatase 1 regulatory subunit 9B [Source:HGNC Symbol;Acc:HGNC:9298]	-		ENO2	-1.3027	6.97399e-73	9.95302e-71	12	6913745	6923698	+	4281	protein_coding	enolase 2 [Source:HGNC Symbol;Acc:HGNC:3353]	-
BAIAP2-DT	1.17914	5.71326e-33	2.17826e-31	17	81029130	81034881	-	4773	lincRNA	BAIAP2 divergent transcript [Source:HGNC Symbol;Acc:HGNC:44342]	-		AK4	-1.21564	1.35169e-72	1.91613e-70	1	65147549	65232145	+	7578	protein_coding	adenylate kinase 4 [Source:HGNC Symbol;Acc:HGNC:363]	-
KCTD20	0.874091	7.34528e-33	2.78041e-31	6	36442767	36491143	+	6239	protein_coding	potassium channel tetramerization domain containing 20 [Source:HGNC Symbol;Acc:HGNC:21052]	-		MRPS27	-1.25695	1.84146e-72	2.59303e-70	5	72219409	72320646	-	6511	protein_coding	mitochondrial ribosomal protein S27 [Source:HGNC Symbol;Acc:HGNC:14512]	-
DHRS7	0.824169	9.55613e-33	3.60437e-31	14	60144120	60169856	-	3248	protein_coding	dehydrogenase/reductase 7 [Source:HGNC Symbol;Acc:HGNC:21524]	-		TEAD1	-1.2525	2.08641e-72	2.91848e-70	11	12674591	12944483	+	10279	protein_coding	TEA domain transcription factor 1 [Source:HGNC Symbol;Acc:HGNC:11714]	TEA
EMC10	0.567095	1.07324e-32	4.04082e-31	19	50476400	50490870	+	10748	protein_coding	ER membrane protein complex subunit 10 [Source:HGNC Symbol;Acc:HGNC:27609]	-		TMED7	-1.13693	2.34034e-72	3.25215e-70	5	115613508	115632992	-	3894	protein_coding	transmembrane p24 trafficking protein 7 [Source:HGNC Symbol;Acc:HGNC:24253]	-
MCCC2	0.84132	1.24346e-32	4.67336e-31	5	71587288	71658704	+	6034	protein_coding	methylcrotonoyl-CoA carboxylase 2 [Source:HGNC Symbol;Acc:HGNC:6937]	-		TGFA	-1.18135	5.8636e-72	8.04228e-70	2	70447280	70554193	-	4963	protein_coding	transforming growth factor alpha [Source:HGNC Symbol;Acc:HGNC:11765]	-
RPS2P5	0.71875	1.36958e-32	5.13824e-31	12	118246084	118246962	+	879	processed_pseudogene	ribosomal protein S2 pseudogene 5 [Source:HGNC Symbol;Acc:HGNC:31386]	-		ITPK1	-1.36108	1.24231e-71	1.69291e-69	14	92936914	93116320	-	6783	protein_coding	inositol-tetrakisphosphate 1-kinase [Source:HGNC Symbol;Acc:HGNC:6177]	-
DBN1	0.557732	1.60781e-32	6.01064e-31	5	177456608	177474401	-	5119	protein_coding	drebrin 1 [Source:HGNC Symbol;Acc:HGNC:2695]	-		KLF2	-2.00035	1.20814e-70	1.62537e-68	19	16324817	16327874	+	2018	protein_coding	Kruppel like factor 2 [Source:HGNC Symbol;Acc:HGNC:6347]	zf-C2H2
HTATIP2	0.825683	2.18954e-32	8.12785e-31	11	20363685	20383783	+	2797	protein_coding	HIV-1 Tat interactive protein 2 [Source:HGNC Symbol;Acc:HGNC:16637]	-		NCEH1	-1.78575	1.26203e-70	1.68713e-68	3	172630249	172711218	-	4808	protein_coding	neutral cholesterol ester hydrolase 1 [Source:HGNC Symbol;Acc:HGNC:29260]	-
FKBP7	2.1893	3.23862e-32	1.19382e-30	2	178463664	178478600	-	3080	protein_coding	FK506 binding protein 7 [Source:HGNC Symbol;Acc:HGNC:3723]	-		TULP3	-1.89545	5.59061e-70	7.3803e-68	12	2877223	2941140	+	3181	protein_coding	tubby like protein 3 [Source:HGNC Symbol;Acc:HGNC:12425]	Tub
CYB5A	1.04216	3.3298e-32	1.2253e-30	18	74250847	74292016	-	9313	protein_coding	cytochrome b5 type A [Source:HGNC Symbol;Acc:HGNC:2570]	-		NCAPG	-1.15988	1.27982e-69	1.67903e-67	4	17810902	17844862	+	4921	protein_coding	non-SMC condensin I complex subunit G [Source:HGNC Symbol;Acc:HGNC:24304]	-
[truncated: 3,983 more rows]

## Sheet: Table S6
Table S7. KEGG pathway enrichment results
[truncated: 64 more rows]

## Sheet: Table S7
Table S8. Differential expression of miR-8485 target genes upon miR-8485 overexpression
[truncated: 14 more rows]

[truncated: 5 more sheets: Table S8, Table S9, Table S10, Table S11, Table S12]
